# Supplementary material for: Evolution of g-type lysozymes in metazoa: insights into immunity and digestive adaptations
Source: Front Cell Dev Biol. 2024 Nov 6;12:1487920. doi: 10.3389/fcell.2024.1487920 (PMC11576321; doi:10.3389/fcell.2024.1487920)
Supplement: Supplementary file 1 [file Table2.XLSX]

## Sheet: Sheet1
Gene Expression Transcriptome Dataset (TPM) in Tissues, Individual Ganglia, and Developmental Stages of Aplysia californica
Gene Name	L7_Moroz1	R2_2	rMCC2	CNS	Salivary	Heart	Hepatopancreas	Hermaphroditic	Chemosensory	Digestive	Eye	Foot	Gills	Ink_Gland	Mantle	Muscle	Ovotestis	Statocyst (poor mapping)	Buccal muscle	Penis muscle	Skin	Ink_gland-2	Spermateca	BW muscle	Esophagus	BW nerves	Radula	Sperm sack	Stomach	Cephalic aorta	Ac1_AG	Ac1_CG	Ac1_L_PdG	Ac1_R_PdG	Ac1_L_PlG	Ac1_R_PlG	Ac1_L_BuG	Ac1_R_BuG	Ac2_AG	Ac2_CG	Ac2_L_PdG	Ac2_R_PdG	Ac2_L_PlG	Ac2_R_PlG	Ac2_L_BuG	Ac2_R_BuG	Ac3_AG	Ac3_CG	Ac3_L_PdG
LYZg1	0	0	0	0.0508539	0.0841481	0	0.0495907	1.19373	0	91.1533	0	0.990469	0	0	0	0	0.311464	5.64825	0.629977	0.30492	0	0	0	0.397534	0	0.240887	1061.81	0	0	0	0	0	0	0	0.454167	0	0	0	0	0	0	0	0	0	0	0	0	0	0
LYZg2	0	0	0	0.119214	0.0986316	0.511397	0.813767	41.8957	17.3403	0	0.483337	28.4432	0.278126	5.89022	18.6653	4.92405	0.486764	2.72606	0	26.8052	86.6849	0.354893	0	0.232979	0	0.564698	3.50386	0	0.997528	0	0	0	0	0	0	0	0	0	0.275604	0	0	0	0	0	0	0	0	0	0
LYZg3	5.23908	0	0	0.364908	0.503179	0.6336	1610.22	0.571048	0.711263	0.327087	0	0	0.99322	0.948933	0	1.07256	0.682901	15.894	0	0	0	0	0	0	0	0	0	0	0	0	0	0	0	0	0	0	0	0	0	0	0	0	0	0	0	0	0	0	0
Gene Expression Transcriptome Dataset (TPM) in Individual Neurons of Aplysia californica
Gene Name	CNS*	Salivary*	Heart	rMCC1*	lMCC1*	rMCC2	lMCC2	rMCC3	lMCC3	rMCC4	lMCC4	LPL1_1*	LPL1_2	LPL1_3	LPL1_4	M_LPL1	R2_1*	R2_2	R2_3	R2_4	R2_5	R2_6	M_R2	L7_1	L7_2	L7_3	L7_4	L7_5	L11_1	L11_3	L11_4	L11_5	L7_L11_Moroz	L7_L2	L2_1	LCQg_1	Abd_4	Abd_5	Abd_6	Abd_7	Abd_8	Abd_3	Abd_2	Abd_9	Abd_10	VC1	VC3	LE1	LE2
LYZg1	0.0508539	0.0841481	0	2.77385	0.274363	0	0	0	0	0.474055	0.442366	0.7666	0	0	0	0	0.832019	0	0	0	0	0	0	0	0	0	0	0	0	0	0	0	0	1.53125	0	0	0	7.97331	0	0	0	0	0	0	0	0	0	0	0
LYZg2	0.119214	0.0986316	0.511397	3.9738	3.37665	0	0.233842	0	0	0	0	1.57246	0	0	0.212889	0	0.39009	0	1.99418	0	0	0	0	0	0	0	0	0	0	0	0	0	0	3.1409	0	0	0	9.34567	0	0	0	0	2.33102	0	0	0	0	0	0.225084
LYZg3	0.364908	0.503179	0.6336	13.638	1.14842	0	0	0	0	0.37796	0	2.97962	0	0	0.217215	0	1.79108	0	0	0	0	0	0	5.23908	0	0	0	0	0	0	0	0	0	10.072	0	0	0	57.2134	0	13.9082	5.9288	0	0	0	0	0	0	0	0.688972
[truncated: 17 more columns]
