# Supplementary material for: Evolution of g-type lysozymes in metazoa: insights into immunity and digestive adaptations
Source: Front Cell Dev Biol. 2024 Nov 6;12:1487920. doi: 10.3389/fcell.2024.1487920 (PMC11576321; doi:10.3389/fcell.2024.1487920)
Supplement: Supplementary file 3 [file Table1.XLSX]

## Sheet: Supplementary_Excel_Sheet_1
Gene Name	Species Abbreviations	Species Full Name	GenBank Accession Number	LOC Number	Classification	Protein Sequence	CDNA Sequence
LYZg1	Ac	Aplysia californica	XP_012944836	LOC106013490	Lysozyme_G_x000B_Gastropod GEWL	MITLLLLVSLAVTTNTDAFFFRSWTRSPPVRSPITRSPFWWTWAPPTFATSRPPFWNLVSSLRTCHGNVM_x000B_DLSPTGQKSGGVSASNSDAQADITYLNKYKTCFQKVAVSQCIQASLIAALASRESRGGSLLKDGYGDHKK_x000B_AWGILQCDIKKSGLNCKSCGWDSCCHVEMMVRDILVPNINSVKRKFPSWTDAQALQGGVAAYNFNLDNVR_x000B_TWSKLDVGTTHDDYSNDVIARAQYLHGQGWN	ACAGCTTAAAAAGCGCCCGACAAGCAGCCCTCTCCACCAGTCTCCGAGAGTCTATCCATCAGATTCCGAG_x000B_AGTATCTGCATCAGATTCCGAAAGTCTCTCCACCAAATTCCAAAAGTCTCTCCAACAGTTTCTCCATCAA_x000B_TCTCCATCAGTTTCTACCAGTCTCCCAGAGTATCCAGCCAGAAGTCCGCGGAGAATCCAGCACCACCATG_x000B_ATCACACTCTTGCTTCTCGTCTCACTAGCCGTGACAACAAACACCGACGCCTTCTTCTTCCGAAGCTGGA_x000B_CCAGGAGCCCACCGGTTCGGTCCCCAATAACCAGGTCTCCGTTCTGGTGGACCTGGGCCCCGCCCACGTT_x000B_TGCAACCTCCAGAC…
LYZg2	Ac	Aplysia californica	XP_012946472	LOC106014021	Lysozyme_G_x000B_Gastropod GEWL	MFIVLTLALLATADAASRTCHGDLNSLHPKGQSNGGVAASNRDAQHDLPYLEKHRSCYQQAADHNCIQAS_x000B_VIAALASRESRGGSLLESTGGYGDPGAAWGILQCDIRHSGLNCKSCDWDSCCHINMMVRDLLVPYINQVH_x000B_RKHPSWTSAQTLQGGVAAYNFGVSNVQSWDRLDIGSTHNDYSGDVIARAQYLYKHGWN	AACAACAACAGCAGCAGCAGCAATATGTTCATCGTCTTGACTCTCGCTTTGTTGGCGACTGCAGATGCTG_x000B_CCTCCAGAACCTGCCACGGAGACCTGAACAGTCTGCACCCCAAAGGACAATCCAATGGAGGTGTGGCTGC_x000B_CTCTAATCGTGACGCCCAGCATGACCTGCCTTATCTAGAGAAACACAGGTCCTGTTACCAGCAGGCGGCT_x000B_GACCACAACTGCATCCAGGCGTCTGTGATCGCTGCCCTGGCCAGTCGTGAGTCACGTGGTGGGTCGCTCT_x000B_TGGAGAGCACGGGAGGGTATGGAGACCCCGGCGCCGCCTGGGGCATACTGCAGTGTGACATACGTCACTC_x000B_TGGACTCAACTGTA…
LYZg3	Ac	Aplysia californica	XP_012938414	LOC101864662	Lysozyme_G_x000B_Gastropod GEWL	MILFLVLTSLGVAYGTNYKCHGNVMVLTVSGASSSTARQDGLSTGGLQSSYKMADNDYSELNKRKTCYYQ_x000B_AGKNNCIQPAVVAALASRESRGGKLLYRTKGYGDGYHAYGILQCDGGASGLHSKCTQYAWDSCAHIDFMV_x000B_KTLLVPYINQVKAKHPTWTQDQALKGGISAYNAGVGNVQTYAGMDLGTTGNDYANDVCARAQRLISHYHW_x000B_DTLPRYEYFQTTESDDRPNPAVMGTPFYVLNLAVLPPRPDPIPQWSPRTISTVFIYQPFPSSRSGGYGNG_x000B_GSSYGILQCNSKTTSLDCDKYAWDSCQHINFMVHSFLIPRIKAVRQAHPSWTQDQTLQAGISVYNTGVTN_x000B_VQTVAGVDSSTQGR…	TAACGGATCAACATCTGTACAGCAGGGCGGTTGTCTTGTCATATGGAAACTTCTGGCCTTTCAAGATGAT_x000B_TCTTTTCCTGGTGCTTACCTCCTTGGGCGTAGCCTACGGCACCAACTACAAATGTCACGGCAACGTCATG_x000B_GTGCTCACCGTCTCTGGGGCCAGCTCCAGCACTGCGAGACAGGACGGTCTCAGCACAGGCGGCCTACAGT_x000B_CCTCCTACAAGATGGCGGACAACGACTACAGCGAGCTGAATAAAAGAAAGACGTGCTATTACCAAGCAGG_x000B_GAAAAACAACTGTATCCAACCAGCCGTTGTCGCCGCCCTCGCCAGCAGAGAGTCTCGAGGCGGCAAGCTC_x000B_CTCTACAGAACTAA…
LYZg1	Bg	Biomphalaria glabrata;Eukaryota; Metazoa; Spiralia; Lophotrochozoa; Mollusca; Gastropoda;Heterobranchia; Euthyneura; Panpulmonata; Hygrophila; Lymnaeoidea;Planorbidae; Biomphalaria.	XP_055864854	LOC106066962	Lysozyme_G_x000B_Gastropod GEWL	MFLLLLFSVLGSTSAARTCYGDINNLSPTGRKVGGVTKSNSEVQTDLTYLNRYRSCYQTAADKLCIQASV_x000B_IAAVASRESRGGSLLEKTNGYGDGGKAYGIMQCDIKNSGLPCTSVSWNSCAHIEMMTGALIAKINEVKRK_x000B_FPNWPAERQLQGGVAAYNFGSKNVQSWSGLDVGTTNNDYSNDVIARAKYLYSIGWN_x000B_	AAGCCTTTCATTATTCCCGGATATAATGTTTCTGTATAAGTAAGTACAACTCCATAACAGTGCGGTAATA_x000B_CGTAGAGAGCTCGTCCCAGCTGTTAACACGTCAGAGTCACAGTATGTTTTTACTTCTCTTGTTCTCAGTT_x000B_CTAGGCTCTACATCAGCAGCCAGAACATGTTATGGTGACATCAACAACTTGTCTCCGACAGGGAGGAAGG_x000B_TCGGAGGTGTAACTAAATCTAACAGTGAAGTCCAGACAGATCTGACTTACCTAAATAGATACCGATCCTG_x000B_CTATCAGACGGCTGCTGATAAACTATGTATCCAAGCTTCCGTCATTGCTGCCGTCGCCAGTAGAGAATCC_x000B_AGGGGCGGATCTCT…
LYZg2	Bg	Biomphalaria glabrata	XP_055864190		Lysozyme_G_x000B_Gastropod GEWL	MRLLILTTLVVATYAGLADKKEKKSIPKPAPRTCYGDVNDLKPTGRKKGGVAASNKMIQADMASLTKYRE_x000B_CFQKVADKFCIQASILGAIASRESRGGALLDKTKGFGDKGNAWGIMQCDIRYSGLNCTSVPWNSCAHIEM_x000B_MTGQLIIPFMKQVKKKHRKWPAAKQLQGGVAAYNFGVKNVKSWAGLDSGSTGNDYSNDVIARAKWLHLKK_x000B_WN	TGCGCTTTCTACTTCCTTATTGTTTGTTTATCCGGACTTCCTATTAAATGGAGTGTGTTTGAATTGCATA_x000B_TGTAGGCTACTGCACACTGTAGATTTTGGCAGATCAAAGATGAGGCTCCTAATATTAACAACGCTTGTAG_x000B_TCGCTACATATGCAGGTCTCGCTGATAAGAAAGAGAAAAAGAGCATCCCGAAACCAGCTCCAAGGACTTG_x000B_CTACGGTGATGTGAACGATCTCAAGCCTACAGGCAGAAAGAAGGGAGGTGTAGCAGCGTCAAACAAAATG_x000B_ATTCAAGCAGATATGGCTTCTCTAACCAAATACCGAGAATGCTTTCAAAAAGTAGCGGATAAGTTTTGTA_x000B_TCCAGGCTTCGATT…
LYZg3	Bg	Biomphalaria glabrata	XP_055864300		Lysozyme_G_x000B_Gastropod GEWL	MFVIVLCALVAYANAANRLCYGDIMKLTPHGKASGGVTASNSIVSSDLAALTAHKNCYDASADRNCIQAS_x000B_VIAALASRESNGGSALRNGYGDGGKAWGILQCDIVHSGQPCTSVPWNSCEHIEMMVHNILLANIHTIQRM_x000B_HPTWPPEHQLQGAVAAYNFGTRNVQTWAGVDVGTTGGDYSNDVMARAQWLHNHGWN_x000B_	CGGTCTATAAAATGGTGAGATTTTTTGGTCCAAATGTATTTGTTTGTGAAACTTTGAAGACAGACTAAGA_x000B_AGAAACAATGTTTGTTATCGTACTTTGTGCTCTAGTGGCCTATGCCAATGCAGCCAACAGACTTTGTTAT_x000B_GGTGACATTATGAAACTGACACCACACGGCAAGGCTAGCGGAGGTGTGACTGCATCCAACTCCATAGTCT_x000B_CATCAGATCTGGCTGCACTGACCGCACACAAGAACTGTTACGATGCCTCTGCTGATAGAAATTGTATTCA_x000B_AGCTTCCGTGATCGCCGCTCTGGCCAGCAGAGAGTCCAACGGTGGATCTGCCCTTCGCAACGGTTATGGA_x000B_GATGGTGGCAAAGC…
LYZg4	Bg	Biomphalaria glabrata	XP_055865062	LOC129922528	Lysozyme_G_x000B_Gastropod GEWL	MQVFILCALVAVSYAAPRTCHGDINNLHPTGKASGGVAGSNAEVTHDIPALEKHRNCYQASADKNCIQAS_x000B_VIAAIASRETRGGTLLVATGGWGDNHNAWGIMQCDVRYSGLPCTSVPWDSCEHIEMLVNRLLVPYVTQVH_x000B_NKFPSWSLDQALQGAVAGYNGGVSRLASWSTVDAHTTGHDYSNDVIARAKYLMAHGWN_x000B_	AAAAGACTGTTTTCCACGGAACAGATCACACTCGTTCAATCTCAACTGAACCAATATGCAAGTCTTTATC_x000B_CTCTGTGCCCTTGTGGCTGTTAGCTATGCCGCCCCCAGGACATGCCATGGCGACATCAACAATCTTCACC_x000B_CTACAGGCAAAGCAAGTGGAGGTGTAGCCGGCTCTAATGCCGAGGTTACTCACGATATACCTGCCCTTGA_x000B_AAAGCACAGGAACTGTTACCAGGCCAGCGCTGATAAAAACTGCATTCAAGCTTCAGTAATTGCTGCTATC_x000B_GCAAGTAGAGAGACCAGGGGCGGCACCCTTTTAGTTGCCACAGGTGGTTGGGGTGACAACCATAACGCAT_x000B_GGGGTATTATGCAA…
LYZg5	Bg	Biomphalaria glabrata	XP_055864976	LOC106077491	Lysozyme_G_x000B_Gastropod GEWL	MQVFLLCAIVAVGYAAPRTCHGDINNLHPKGKASGGVAASEADVAYDIPALERHRNCYQASADRNCIQAS_x000B_VLAAIASRESRGGTLLVATGGWGDNHNAWGIMQCDVRYSGLPCTSVPWDSCEHIEMLVNRLLVPYVNQVH_x000B_NKFPSWSMDQALQGALAGYNGGVSRVTSWADVDAGTTGHDYSNDVVARAKYLLAHGWN_x000B__x000B_	AAAAAAAATGAGAATCACTGTTAATAAAACTTTAAAAACTTTGACCTATCACGATATAAGTCACTGATTG_x000B_GCACGAAACAAATCCCATTAATTCAATTAAACTTGAACCAACATGCAAGTCTTTCTCCTCTGTGCCATTG_x000B_TGGCTGTTGGCTACGCCGCTCCCAGGACATGTCATGGTGATATCAACAATCTTCACCCTAAAGGCAAAGC_x000B_AAGTGGAGGTGTAGCCGCCTCTGAAGCCGATGTTGCCTACGATATTCCCGCTCTTGAAAGACACAGGAAC_x000B_TGTTACCAGGCCAGCGCTGATAGAAACTGCATTCAAGCTTCAGTACTTGCTGCTATCGCAAGTAGAGAGT_x000B_CCAGAGGCGGCACC…
LYZg6	Bg	Biomphalaria glabrata	XP_055864299	LOC106078835	Lysozyme_G_x000B_Gastropod GEWL	MRLFIICALLSLANAANRLCNGDVMTLHPTGKASGGVAASHAEVQHDVTALEKHRHCYQASADNNCIQAS_x000B_VIAAVASRESRGGTLLVATHGYGDLGHAWGIMQCDTRYSGLPCTSVPWDSCEHIEMMVHRMLVPNVHSLH_x000B_TKHPAWPMSHCLQGAVAGYNCGLSRVTSFETADTHTTGHDYSNDVIARAQWLHQHGWN_x000B_	TTTTACTACTGGTCAGATAAAAAACACTTACAACACTATTACAATCACAATATATTATACTGTTAAAGTG_x000B_GTTTCAACTGGAAATAATTTATTGACATCAACGTATCCTAACATCATGAGGCTGTTTATCATCTGTGCAT_x000B_TATTATCCCTAGCCAACGCAGCCAATCGACTTTGCAATGGCGATGTTATGACCCTGCATCCGACCGGGAA_x000B_GGCTAGTGGAGGTGTTGCTGCTTCCCATGCTGAGGTCCAGCACGACGTCACCGCTCTAGAGAAACACAGA_x000B_CACTGTTACCAAGCCAGTGCTGATAATAACTGTATTCAAGCATCTGTTATTGCCGCCGTTGCAAGCAGAG_x000B_AGTCCAGGGGCGGA…
LYZg1	Lg	Lottia gigantea;Eukaryota; Metazoa; Spiralia; Lophotrochozoa; Mollusca; Gastropoda;Patellogastropoda; Lottioidea; Lottiidae; Lottia.	XP_009046473	LOTGIDRAFT_110722	Lysozyme_G_x000B_Gastropod GEWL	CHGDVMKLHPTGASSRTASQDGIHYGGAQASYKMLDNDLAELNKRKSCYVQAGTNNCVHPAVIAAVASRE_x000B_TRGGKLLYRTGGWGDNHRAWGIMQCDLHASGLGSQCTKYGWDSCAHIDMMTRVILVPYMDQVKRKHPTWS_x000B_AENQLKGGVSAYNAGVGNVGTVARMDIGTTGNDYSNDVIARAQRLITSHGW	TGTCACGGCGATGTTATGAAACTTCACCCAACAGGCGCTAGTAGTAGAACTGCTTCTCAAGATGGTATCC_x000B_ATTATGGAGGTGCACAGGCTTCTTACAAAATGTTGGACAATGACCTTGCAGAATTGAACAAGAGAAAATC_x000B_ATGTTATGTACAAGCGGGTACAAACAACTGTGTCCATCCAGCAGTAATCGCTGCCGTTGCCAGCAGAGAA_x000B_ACAAGAGGTGGTAAGTTATTGTATAGAACTGGAGGCTGGGGAGATAATCACAGAGCTTGGGGTATTATGC_x000B_AGTGTGACTTACACGCATCTGGTCTTGGTTCTCAATGTACTAAATATGGATGGGATAGTTGTGCTCACAT_x000B_AGATATGATGACAC…
LYZg2	Lg	Lottia gigantea	XP_009050931	LOTGIDRAFT_231339	Lysozyme_G_x000B_Gastropod GEWL	MSKMGYMAYILVVFALLCFYVNADQCTYRGGQCKRSSGGWWFWSRRPSCYNGRFVNGLCSSNYKCCVPNT_x000B_PKPTKTTPPPVSYQCYGDFMKLNPTGAGKLTSGQDWLKYTGVRASNKMLDTDLAELNKRKQCYIRAGRNS_x000B_CIHPAIIAAIASRESRGGRLLYASNGLGDKKKAWGIMQCDLHKSGQDCKKYKWDSCDHINHMTQTVLLPF_x000B_VKTIKRNHPSWAAKYQLKGGVAAYNFGPGNVQTIPGMDDKTTGDDYSNDVIARAQRLVKAYGW_x000B__x000B_	ATTAAAATCACCATCCGGGATTGGGGTATTTAAACCACCAAAACTGTTAAATTGTCACACTATTACAAAT_x000B_ATGTCCAAGATGGGATATATGGCATATATATTGGTGGTCTTTGCTCTCTTGTGTTTCTATGTTAACGCAG_x000B_ATCAATGTACCTATCGAGGAGGACAGTGTAAAAGGTCTTCCGGTGGTTGGTGGTTTTGGTCCAGGAGGCC_x000B_ATCATGTTACAATGGAAGATTTGTCAATGGTCTTTGTTCTTCCAACTACAAATGTTGTGTTCCAAATACT_x000B_CCAAAACCAACTAAAACAACTCCACCCCCAGTTTCCTACCAGTGTTATGGTGATTTTATGAAGTTGAATC_x000B_CAACAGGGGCCGGC…
LYZg3	Lg	Lottia gigantea	XP_009050888	LOTGIDRAFT_114561	Lysozyme_G_x000B_Gastropod GEWL	MCHGDFMKLMPKGADQRTARQDNLAYAGVRASNKLVDNDLAELNKRKDCYVQAGKNHCIHPAVIAAIASR_x000B_ETRGGKLLYSTNGYGDGGRAYGIMQVYICKKYPWDSCEHINQLTDIILLNYVNQMKTKHPSWPAHYQLKG_x000B_GVSAYNAGVGNVQTIAGMDAGTTNDDYSNDVIARAQRLVNAHGW_x000B__x000B_	ATGTGTCATGGAGATTTCATGAAGTTGATGCCAAAAGGTGCCGACCAAAGAACTGCCAGGCAAGATAACC_x000B_TGGCATATGCAGGTGTACGTGCGTCTAACAAACTGGTGGATAATGATTTAGCTGAACTAAATAAACGTAA_x000B_AGATTGTTACGTTCAAGCTGGGAAAAACCACTGTATCCACCCGGCGGTGATTGCTGCTATTGCCAGTCGT_x000B_GAAACAAGAGGTGGTAAACTGTTGTACAGCACCAACGGCTATGGAGATGGTGGAAGAGCATATGGAATAA_x000B_TGCAGGTATATATTTGTAAGAAATATCCTTGGGATAGCTGCGAGCATATCAATCAGCTGACAGATATAAT_x000B_ATTACTAAATTATG…
26612	Cg	Crassostrea gigas	XP_034324398	LOC105326612	Lysozyme_G_x000B_GEWL	MVTWLWVFTIITIISLSAGYNYSCFGDFTLLHPTGKSNGGVQSSQLDVSKTYNLAHSYKACFEQIGQFTC_x000B_IHPAIIAAVASRETNVGADITVSRGWNAGHFEYGMLPCDTRSCLVCHKNVGLTCTSYPWNTCDHALMMAQ_x000B_YVLLPFVKSIQTKFPSWLSEQHIQGGLAAYNAGIDHVDSWSNVDQHTTHHDYSNDVIARAQYLVSHYSW_x000B_	TCATTGCGATAAAGGACTGGTCAACACTTCAGTTTTTTTTTTCCTGTGAGCTCTGCAAGAAAATGGTGAC_x000B_TTGGTTGTGGGTTTTCACGATTATCACGATTATATCGTTATCAGCGGGATATAATTATTCCTGTTTTGGA_x000B_GATTTTACCCTATTACATCCGACTGGAAAGTCCAATGGAGGAGTTCAATCATCACAACTTGATGTTTCAA_x000B_AAACGTACAATTTGGCTCACTCTTACAAGGCCTGTTTTGAGCAAATTGGACAGTTTACTTGCATTCATCC_x000B_AGCCATCATTGCCGCAGTTGCTAGCCGAGAAACAAATGTTGGTGCTGACATTACTGTTTCACGTGGTTGG_x000B_AATGCTGGCCATTT…
LYZg7	Bg	Biomphalaria glabrata	XP_013063186	LOC106052355	Lysozyme_G_x000B_Gastropod GEWL	MRLFIICALLSLANAANRLCNGDVMTLHPTGKASGGVAASHAEVQHDVTALEKHRHCYQASADNNCIQAS_x000B_VIAAVASRESRGGTLLVATHGYGDLGHAWGIMQCDTRYSGLPCTSVPWDSCEHIEMMVHRMLVPNVHSLH_x000B_TKHPAWPMSHCLQGAVAGYNCGLSRVTSFETADTHTTGHDYSNDVIARAQWLHQHGWN_x000B_	CTCATTTTTCTTTTCAAATCAAAAGCTAATCTCTGTATTATATAAGAAAGATTTTTTTCTAACGTTGTTT_x000B_TGAATTAACACGTCCTGTTAGAATGTTTGGATTAGCTGTTGTACTTTTAGTGCACATTACTCATGTTTAT_x000B_GGGGCGTGTCCTCATATCATCACTAGAGCCGAGTGGGGCGCTAGGCCACCGAATGGTGAATGGTTCTTGA_x000B_CCAACCCAGTGCAATACGCTTTCATTCACCATTCAGCAGGACCTGACTGTCATGATAGGGCTAGCTGCCA_x000B_GGCTCAGGTGAAGGCTTTCCAGAATTATCACATGGACACACATGGCTGGCCTGACATCGGTTACACTTAT_x000B_GTCATTGGTGGTGA…
LYZg1	Bf	Branchiostoma floridae	XP_035681976		Lysozyme_G_x000B_GEWL	MLFVVLSAFVAVAAASGNYGNIMAVDTTGASAQTASQDGIGYGGTSASQQMARTDLNRLNTYKSKIYNAA_x000B_SAKNMDPAVIAAIISRESRAGAALASDGTGDNGNGYGLMQVDIRYHTPQGGPYTTTHIKQGTQILIDTIN_x000B_CVKRNHPGWSTEMALKGGISGYNAGCGNVQTYNGMDIGTTGDDYGNDVVARAQWLKRNGYN_x000B_	GTGTTTATCGTGGGAAGTTTCCGGAGTTGTGCAGATGTCTGGTGGTTATAAGTAGTACCTGGTGACACGG_x000B_GACGTCCAGTCAGTACCCCTCTCTACCTGAAGTATCACAGAACGCGAGCGAGACTACAGAGACAAGATGC_x000B_TGTTCGTTGTGCTCTCGGCCTTTGTGGCAGTCGCTGCCGCATCAGGAAACTATGGAAACATCATGGCGGT_x000B_GGACACTACCGGTGCCAGCGCACAGACCGCCAGCCAGGACGGCATCGGCTACGGAGGTACCAGTGCCTCC_x000B_CAGCAGATGGCCAGGACAGACCTCAACCGCCTGAACACCTACAAATCGAAGATCTATAACGCCGCCAGCG_x000B_CCAAGAACATGGAC…
LYZg2	Bf	Branchiostoma floridae	XP_035681568		Lysozyme_G_x000B_GEWL	MGMNHYIARTFLINRNYGNILAVDTTGASADTASQDGLGYTALFIGVAASHQMASTDLSRLNNYKSQILQ_x000B_AASAKNMDPAVIAAIISRETRAGAALAPDGTGDNGNGFGLMQVDYRYHTPAGGPYSTEHMMQGTQILIDT_x000B_INCVRQRHPGWTAEMALKGGISGYNAGCGNVQTYAGMDVNTTGDDYANDVVARAQWLKAHGF_x000B_	ATGGGGATGAATCATTACATTGCTAGGACCTTCCTAATCAACAGAAACTATGGAAACATCCTGGCGGTGG_x000B_ACACAACAGGAGCCAGTGCGGACACCGCCAGTCAAGACGGCCTGGGATATACAGCTTTATTTATAGGCGT_x000B_TGCTGCTTCTCACCAGATGGCCAGTACGGACCTGTCGCGCCTAAACAACTACAAGTCACAGATACTTCAG_x000B_GCCGCCAGCGCCAAGAACATGGACCCTGCCGTCATCGCCGCCATCATCAGCCGCGAGACGCGCGCAGGCG_x000B_CAGCACTGGCCCCCGACGGAACAGGGGATAATGGGAACGGATTCGGGCTCATGCAGGTGGACTACCGCTA_x000B_CCACACCCCAGCAG…
LYZg3	Bf	Branchiostoma floridae	XP_035666715		Lysozyme_G_x000B_GEWL	MKALCVFVVGLLLVTEALCAVSRSDFARIMCLKRRSLDGVLGRSKRCAGGSGGGGGGISIDETITVIGQR_x000B_IHDPFVHVISDPGAIRDFLGSFGGNGGGLDHGEGGGGGPAQEQQQDQDCFGDVDKVDTTGASQATAQQDG_x000B_LSTTGVAASNALAQTDLNRLNKYKTQINAVSKATGMDAAIIAAIISRESRAGNALQNGYGDHGNGFGLMQ_x000B_IDRRYHTTQGAWDSTEHLTQAVGILQGFIQGVSNCHPSWNSEEVLKGGISAYNAGVKNVRSYDRMDVGTT_x000B_GDDYANDVIARAKYLKTKGFGDPKDQRCQGGSNRRRRSSGCPYSWYNPQERPPSGSGSSGGTHTPGGRHT_x000B_SGGGGRYVPIVDEF…	TTTTCAGAGATATTTCAGCATGAAGGCACTGTGTGTATTTGTTGTCGGTTTGCTGCTGGTTACCGAGGCG_x000B_CTGTGCGCGGTATCCCGGTCCGATTTTGCCCGCATCATGTGTTTGAAGAGACGGTCGCTAGATGGCGTGC_x000B_TGGGACGGTCCAAGAGATGCGCTGGCGGCAGCGGCGGAGGTGGAGGGGGTATCAGTATTGACGAGACGAT_x000B_CACGGTGATTGGACAGAGGATCCATGACCCGTTCGTTCACGTCATCTCCGACCCCGGCGCCATACGGGAC_x000B_TTCCTGGGCAGTTTTGGCGGGAACGGAGGCGGACTGGACCATGGCGAGGGAGGGGGGGGAGGTCCGGCCC_x000B_AGGAGCAGCAGCAA…
LYZg4	Bf	Branchiostoma floridae	XP_035661350	LOC118405744	Lysozyme_G_x000B_GEWL	MLFYAGSVLLLIVLGSSTIESLSAQTCLQYAEDGNCDFYTECLEDKYSCGAKGYPVGYGHRYCNRFHIYY_x000B_NDFNAEGKAWIDDVRKCLMKALVPIYKSNSYSCDEVKTLAFTSHPTCYTESGDRFCKVLWTNKLALLKVF_x000B_EADDFLGEDSALAIEQILMTGLQCLCDYGLADEIHQIVDATSDVRTKVLDFTTQLWRDDPKEAIQSECEA_x000B_KALQGDCDFYNCLERRHPCGLKGFASQEGRPLCERLKIKKGLFNAQGQAWVNDFTKCLTRSLLPKYRDES_x000B_ISCRHINNYGYQAQDSCFIDTGICDLEEDKQNEFALWYISDVVEDSRFHQELSTILCRCNKYEGGSRYKL_x000B_KFSFEHGIYLKQKA…	TCTTTCCCCCCTTGATATCAAAAATAGGAAATATTGAATTCTGCACATAAAGATGAATGATGGATAATGT_x000B_CTACCCAGATAGATAATTTAGGCTATTCTTAATAAAGGTAATCTGAAATCATAGCACATGCATGCAGCGA_x000B_CTACCACTTCTCACCGACGACGTCTAGCGAAAAAACTTCTAATTGCAGAACATCTGACGTCACGGAAACC_x000B_AGATCTTCCGCGATGTTGGCTCTGGGCCAACTCAATTGTAATACAGACATACGTGCGTGCGCTCAGGTCT_x000B_GGCCACAAGGAAGTGGGCTTGGGGAAAAACAAGACAGCGTTAAACGGCGTCTAAGATGCTGTTTTACGCC_x000B_GGGTCTGTGCTTCT…
LYZg5	Bf	Branchiostoma floridae	XP_035681972		Lysozyme_G_x000B_GEWL	MLFLVILAVAGVATADDWQCTTSLGGNQQFGQCAHVDSCPYSYYVSNKCPSYGNDIKCCYNCHLGGCSTS_x000B_GGGSTGGTSGTGSGSYGNVMEIDTTGASSQTASQDNIWYSGTSASHQLASNDLSRLNNYKTQIFEAANAR_x000B_NMDAAVIAAIISRESRAGAALASDGTGDHGNGYGLMQVDIRYHTPQGGPYSTTHMKQGTQILIDTINCVK_x000B_RNHPDWTLNMALKGGISGYNAGCGNVQTYAGMDGGTTGEDYANDVVARAQWLKGQGF_x000B_	CGGGACCAGCAGGAGTTAGTGAGCCTCTCTACCTGAAGCATCACAGAACGCGAGCAAGTCCATAGACAAG_x000B_ATGCTGTTCCTCGTCATTTTGGCCGTTGCGGGAGTCGCTACTGCAGATGACTGGCAGTGCACTACCAGTC_x000B_TCGGGGGTAACCAACAGTTCGGCCAGTGCGCGCACGTGGACAGCTGTCCGTACAGCTACTACGTCTCGAA_x000B_CAAGTGCCCCAGCTACGGAAATGACATCAAGTGCTGCTACAACTGTCACCTGGGCGGATGTTCTACCTCC_x000B_GGTGGCGGTTCAACAGGAGGTACCTCTGGAACTGGAAGCGGAAGCTACGGAAACGTTATGGAAATAGACA_x000B_CTACCGGAGCCAGC…
LYZg6	Bf	Branchiostoma floridae	XP_035700318	LOC118432805	Lysozyme_G_x000B_GEWL	MASPMEQPEEISLRDINFSDSNLDEKTDRRTELGPDVSAMKVSTSWSRRWKVATILLGALSLMLLVALIA_x000B_IIALYESGDAGNTDQADKDGTKGVTTDVTPDVTSDVKCSTGHETPTPTVTPPPQSVTLSPPHPSDMPPTG_x000B_VVPGQPVALQIPPGELGFYSMELPGLSEVSLELNTAGDVPADVAVYGCRGCTPTHVVYDVVQTSAASNVG_x000B_RQKRATTTIDFPGQTFEGSWIFAVYNGAGQKLEGTISFVTTEASCPNDCSGHGECTDGICACVAGWTGDD_x000B_CSIGLCEPADCSGNGACIAGSCRCFNGWQGSGCNTVYRPCPSDCSGQGSCNNVTGRCDCRTPYKGADCSE_x000B_LEPDPCEGGPNNCS…	TCTTGCACCCCCACCTCCCGCGATGACAGCGTTGGGATGTTCATCTCTGTACGCCAGGAAACTGGTTATA_x000B_TAAAAAAAATGCCATGTTAATTTGATGACAAGGATGGCATCCGCGCGCTCACCAATTTTCGGTCTGTTGG_x000B_GGCATATTGAGGGAGATATGCTACGCTATCGTGCATGGAGTACTTCACTCATTCATGTTTGCTTGTGCAA_x000B_TTGATGCATATCTATGAATCGTTCAATTATGTACTCAGAATAAACAAAGCGGATCTATATCTGTGTTAAG_x000B_AAACTGCTGGAAAGCAGGCTGTATGAGAGAAAACGGATTTACATTTGATAAAGTCAAACAGTTGGTCTTC_x000B_TCTGTTTTCAGTCA…
LYG1	Hs	Homo sapiens	NP_001358309 XP_005263926	"LYGA1; SALW1939"	Lysozyme_G_x000B_GEWL_x000B_	MSALWLLLGLLALMDLSESSNWGCYGNIQSLDTPGASCGIGRRHGLNYCGVRASERLAEIDMPYLLKYQP_x000B_MMQTIGQKYCMDPAVIAGVLSRKSPGDKILVNMGDRTSMVQDPGSQAPTSWISESQVSQTTEVLTTRIKE_x000B_IQRRFPTWTPDQYLRGGLCAYSGGAGYVRSSQDLSCDFCNDVLARAKYLKRHGF_x000B_	GCTGGTCCGAACTCCTGACCTCAAGTGATCCACCTGCCTCGGCCTCCCAAAGCGCTGGGATTACAGACGT_x000B_GAGGCTCTGTGCCCGGCTGAGAATAACAAAATCTTAACCCTCAATGTCTGCACTGGGGATGCAGAGATGA_x000B_GATGAACACTTTTAACAAGAGAACAGGACTCTATATAAATCGCTGTGGGCTCACCACCTCTAAGGAGGAG_x000B_CACTGACTGAAGACAGAAAAATTGATGAACTGAAGAAGACATGGTCCATTATGCCTTACAAACTTACACA_x000B_GTGCTTTGGGAATTCCAAAGTACTCAGTGGAGAGAGGTGTTTCAGGAGCCGTAGAGCCAGATCGTCATCA_x000B_TGTCTGCATTGTGG…
LYG2	Hs	Homo sapiens	NP_783862	"LYGA2; LYGH; LYSG2"	Lysozyme_G_x000B_GEWL_x000B_	MLSSVVFWGLIALIGTSRGSYPFSHSMKPHLHPRLYHGCYGDIMTMKTSGATCDANSVMNCGIRGSEMFA_x000B_EMDLRAIKPYQTLIKEVGQRHCVDPAVIAAIISRESHGGSVLQDGWDHRGLKFGLMQLDKQTYHPVGAWD_x000B_SKEHLSQATGILTERIKAIQKKFPTWSVAQHLKGGLSAFKSGIEAIATPSDIDNDFVNDIIARAKFYKRQ_x000B_SF	ATACTGGTACGGGGATCATATGACATTGGAATGGGAACAAAAAGCAGGAGACCCAATATTTCAGCCTATG_x000B_TTACAGGACAAAGGCCGTCGCTTTGTAAAAGCTTGAAGTGCAGTTTGCTGCTGAGTACAGAAGACCTTTG_x000B_CAAACAGAGAGGGGAGATTTTCTCTGTAAGGTTGCAAACAAGGTCCTGGAAGATAAGATTCCCCGCCATG_x000B_TTATCCTCCGTGGTGTTTTGGGGACTAATTGCCCTCATTGGCACTTCCAGGGGCTCATACCCCTTCAGTC_x000B_ACTCAATGAAGCCTCACCTACATCCACGCCTGTACCACGGCTGCTATGGGGACATCATGACCATGAAGAC_x000B_CTCTGGGGCCACTT…
LYZT3a	Sc	Styela clava; Eukaryota; Metazoa; Chordata; Tunicata; Ascidiacea;	XP_039265697	LOC120341280	Lysozyme_G_x000B_GEWL	MKIVVVLALIGLAAASDWGCTKDGGTCQDYRNAVCTAGYETGLCDGDSNRRCCLQCSASCASSEAMYSQN_x000B_DGECDTAGGDCHHNSNYCDGTYYNGKCGGPSERQCCVSSGGGGLIGGGIGCSSTKYGNIRNVDTTGASYA_x000B_TASQDGLSGGVSSSHKMAQNDKNAMLQYKSLIQTAANDLCMDAAVIAGIISRETRAGKVLGSDGFGYDGH_x000B_GYGLMQVDDRYHTLQGGPYSLAHIKQGTGILIDMINGVKNKHPSWSQDMALKGGISAYNAGVSNVDSYNN_x000B_MDVGTTGNDYANDVVARSQWYDDNGY_x000B_	ATTTTCCACAACATTTTGCCTACGTGCAACAGATGGTCGGTCTCAGACTTGTTTTCAAGAATAATAACTA_x000B_GATAACAACAATGAAGATTGTAGTTGTCCTGGCATTGATTGGATTAGCCGCAGCAAGTGACTGGGGCTGC_x000B_ACAAAAGATGGCGGAACATGCCAAGATTATAGAAATGCTGTTTGCACCGCTGGATATGAAACGGGACTTT_x000B_GTGATGGAGATTCAAACAGACGATGTTGCTTGCAATGCAGCGCATCATGTGCCAGCAGTGAAGCAATGTA_x000B_CTCACAAAACGACGGAGAATGCGATACCGCTGGTGGTGATTGCCACCACAACAGCAATTACTGCGACGGA_x000B_ACTTATTACAATGG…
LYZg	Cm	Conus magus;_x000B_ Eukaryota; Metazoa; Spiralia; Lophotrochozoa; Mollusca; Gastropoda;_x000B_ Caenogastropoda; Neogastropoda; Conoidea; Conidae; Conus;_x000B_ Pionoconus.	QFQ61173		Lysozyme_G_x000B_GEWL	MKWVGFLVWCGLLFCVRGSDVPCRQAGGTCQHNSLYCSGSYRRNMCAGSARRQCCIPSRASSGSDTPCIN_x000B_QGGTCQYDHLQCTGQYQSYLCSGAANRRCCIPSRSSSGSSPSSGNYNCYGNFMNLHPTGASAQTARQDRI_x000B_RQGGVSASQRMVANDIRELRKRKSCYIQAGNNNCVHPAVIAGIASRETRGGAIIERTGGWGDNHNAYGIM_x000B_QCDGGASGLGEEVCTRYLWNSCEHINMMVEILLVPYIRTIQSKHPSWAPEQQLQGAVSAYNAGTGNVRTF_x000B_DRMDVGTTGNDYSNDVMARAQYLVNHFGW	ATGAAGTGGGTCGGGTTCCTGGTTTGGTGTGGTCTTCTTTTCTGCGTGAGAGGTTCGGATGTTCCCTGCC_x000B_GCCAGGCGGGCGGCACCTGTCAGCACAATTCCTTGTACTGTTCTGGAAGCTACCGGCGGAACATGTGTGC_x000B_TGGGTCTGCCAGAAGACAGTGCTGCATCCCTAGCCGTGCCTCGTCAGGCTCGGACACCCCCTGTATCAAC_x000B_CAAGGCGGTACCTGTCAGTATGACCACCTCCAGTGTACTGGACAATATCAGAGCTACCTGTGTTCTGGGG_x000B_CCGCCAACAGACGGTGCTGTATTCCCTCCCGCAGCTCTTCAGGCTCATCGCCCAGCTCTGGCAATTACAA_x000B_CTGTTACGGGAACT…
Lys	Tsp	Trichoplax sp. H2 MB-2014; Eukaryota; Metazoa; Placozoa; Uniplacotomia; Trichoplacea; Trichoplacidae; Trichoplax	BBA54586		Lysozyme_G_x000B_GEWL	MKSVILLSAFVAVAFAALNDDCNAGQGSCQYDSQCYTGTPASGLCPYDPSNVKCCPKVGQSCKSSTGNCM_x000B_LTTHCGGTTYSGYCPGPSSVRCCVSSSGSGGSYPTKYGDFMRINPSGASSATARQDGLSYSGVAASNKLA_x000B_SNDYNRCLRYKSQFQSASSSTQIPVGLITAIASRESRCGGALDSNGYGDHGNGYGLMQVDKRYHSLQGGP_x000B_YSSTHISQATNILISSINGVANNHRSWTKEQQMQGGVAAYNFGVGNVQSIGGMDIGTTGNDYSNDVVARA_x000B_QWFHNNGFN	ATATCTAATTCGACTAGCTTAACAGATAGGCTGTCTAGTAACATGAAGTCTGTGATTCTTTTATCCGCTT_x000B_TTGTCGCCGTGGCTTTTGCCGCACTTAATGACGACTGTAATGCTGGTCAAGGTTCTTGCCAATATGATTC_x000B_TCAATGTTATACCGGCACTCCAGCCAGTGGATTATGTCCTTACGATCCCAGTAACGTCAAATGTTGCCCA_x000B_AAAGTCGGTCAAAGCTGTAAAAGTAGCACTGGCAACTGCATGTTGACAACCCATTGCGGTGGTACAACCT_x000B_ATTCTGGCTACTGTCCAGGCCCTTCTAGTGTTCGCTGTTGCGTCTCCAGTAGCGGTAGTGGCGGTAGCTA_x000B_CCCAACTAAATACG…
76087	Ci	Ciona intestinalis;Eukaryota; Metazoa; Chordata; Tunicata; Ascidiacea; Phlebobranchia;Cionidae; Ciona.	XP_009858155	LOC100176087	Lysozyme_G_x000B_GEWL	MLKVFLLFLFVGVAIAYTGCYGNIYNTDTTGCSSQTSSQDNLGYSGISASRQMAATDLSRMNQYKSNIEN_x000B_AGRQLCMDPSVIAGIISRETRAGATIGSDGYGADGHGYGLMQVDDRYHTIQGGPTSLDHILQGTGILISN_x000B_IGQISSKFPSWDQNMDLKGGICAYNIGVGGVWSYDNMDVGTTGDDYSSDVVARAQYYKDNGY_x000B_	AAGGTCGCAAGTGCTTTTTTGAATGAGAAGTTGCTAAGCAAAGGCTGCAACTAGAACGAATGCAGCAGAC_x000B_ACAGATGTTTAGCGCCCACGAAATTGCTGAGAAGACATATGTTTCTCTCTCACGAAGCAACTATTTATAA_x000B_TCGCTGAAACCAAGACCGTTATCACAACTCGCGAGTTGAACGAATACGGTTTGAAAATGTTGAAGGTATT_x000B_TTTGCTTTTCCTGTTCGTCGGCGTAGCCATCGCTTATACCGGTTGCTATGGCAACATCTACAACACTGAC_x000B_ACCACCGGTTGTTCCAGTCAAACATCAAGTCAAGATAACTTGGGTTACAGCGGAATCTCCGCTTCGAGGC_x000B_AAATGGCCGCAACA…
63166	Ta	Trichoplax adhaerens; Eukaryota; Metazoa; Placozoa; Uniplacotomia; Trichoplacea; Trichoplacidae; Trichoplax	XP_002107677	TRIADDRAFT_63166	Lysozyme_G_x000B_GEWL	MRINPSGASSATARQDGLSYSGVAASNKLASNDYNRCLRYKSQFQSASSSTQIPVGLITAIASRESRCGG_x000B_ALDSNGYGDHGNGYGLMQVDKRYHSLQGGPYSSTHISQATNILISSINGVANNHRSWTKEQQMQGGVAAY_x000B_NFGVSNVQSIGGMDIGTTGNDYSNDVVARAQWFHNNGFN_x000B__x000B_	GTTCGCTGTTGCGTCTCCAGTAGCGGTAGTGGCGGTAGCTACCCAACTAAATACGGTGATTTCATGAGAA_x000B_TCAACCCCAGTGGTGCATCATCAGCTACTGCTAGACAAGATGGTCTTTCATACTCTGGTGTTGCTGCATC_x000B_AAACAAATTGGCTTCTAACGATTATAACCGATGTCTCCGATACAAATCACAGTTCCAAAGTGCTAGCTCA_x000B_AGCACTCAAATCCCAGTTGGTCTTATCACCGCTATAGCCAGCCGTGAATCTCGTTGTGGTGGTGCTTTAG_x000B_ATTCTAATGGATATGGTGATCATGGTAATGGATATGGTTTGATGCAGGTCGATAAACGTTATCATTCTCT_x000B_ACAAGGTGGACCAT…
10499	Cl	Clavelina lepadiformis; Eukaryota; Metazoa; Chordata; Tunicata; Ascidiacea	CAK8680225	CVLEPA_LOCUS10499	Lysozyme_G_x000B_GEWL	MEFHLVYVMVFCAAIFGVGNTDTSCKKLGGKCVDWRYNICTNGVRRNLCRGDSNRRCCFRCASTPCVIRE_x000B_NRWKASDGPCTNREGKCQQNSNFCRVSYHSGLCGGPTTRQCCVETSTPSGASDSQCTVRGGQCQLDSNHC_x000B_PGSYHSGLCGGPSARRCCIASSTPSSASDSQCTVRGGKCQLDSIYCPGSYLSGLCGGPSSRRCCIASSTP_x000B_SGGGQCISCTLGDIADLNPTGASQRTARQDRLNYAGVRASEKLANTDLMRMKQYKNLIAKVAKDLNFDGA_x000B_IIAAIISRESRAGAALDSKGYGDHGNGYGLMQVDKRHHHRLKGGPYSEEHIRHGTEILISFIRKVQARFP_x000B_SWTRARQLQGGVAA…	ATGGAATTTCATCTGGTGTATGTTATGGTTTTCTGTGCTGCGATATTTGGTGTGGGAAAT_x000B_ACCGATACCTCGTGCAAAAAGCTCGGTGGCAAATGCGTGGATTGGAGATATAATATCTGC_x000B_ACGAATGGCGTGAGAAGAAACTTGTGCAGAGGCGATTCCAACCGGAGATGCTGCTTCAGA_x000B_TGCGCTTCGACTCCATGCGTCATTCGGGAGAACCGGTGGAAAGCCAGTGATGGTCCATGC_x000B_ACGAATCGAGAAGGAAAATGTCAACAAAACAGCAATTTTTGTCGTGTGAGCTATCATTCT_x000B_GGACTTTGTGGTGGACCTACTACGAGGCAATGCTGTGTTGAAACGTCAACTCCATCAGGT_x00…
S3624	Cl	Clavelina lepadiformis; Eukaryota; Metazoa; Chordata; Tunicata; Ascidiacea	CAK8673884	CVLEPA_LOCUS3624	Lysozyme_G_x000B_GEWL	MKVAFFGFLLSVVNSARSSDLSCTLQGGTCLDYRYYFCTAGFEQGLCDGDSNRKCCLECDQTCLSEENQY_x000B_AQCCDSECTNDGGKCQLNSNYCSGSYATGKCGGPYNRQCCSTSSTGSSSNTGCYGDIEKVDTTGASSATA_x000B_SQDNLYYSGVPASRKMAEYDLTAMSQYKTKIVQAGEKLCADPAIIAGIISRETRAGKVLGSDGFGSDGHG_x000B_YGLMQVDDRYHTLKGGPYSLEHIEQGTGILIDMINGVEVKHRDWTQDMALKGGICAYNSGVSNVQTYENM_x000B_DVGTTGNDYSNDVTARSQYYKENGY	ATGAAAGTTGCATTCTTTGGATTTCTCCTTTCTGTTGTGAATTCTGCGCGGTCAAGTGAT_x000B_CTTAGTTGTACATTGCAAGGAGGGACCTGTTTGGACTACAGGTACTACTTTTGCACAGCA_x000B_GGTTTCGAACAAGGCCTTTGTGACGGTGATTCAAACAGAAAATGCTGTCTAGAATGCGAT_x000B_CAAACATGCTTGTCGGAGGAAAACCAATACGCACAGTGTTGTGATTCAGAATGTACTAAC_x000B_GATGGTGGAAAATGTCAACTAAACAGTAACTACTGCTCTGGTTCTTACGCCACCGGAAAG_x000B_TGTGGTGGTCCGTATAACAGACAATGTTGCTCAACATCTAGCACCGGAAGTTCAAGTAAC_x00…
46186	Xsp	Xenia sp. Carnegie-2017; Eukaryota; Metazoa; Cnidaria; Anthozoa; Octocorallia;Malacalcyonacea; Xeniidae; Xenia.	XP_046852971	LOC124446186	Lysozyme_G_x000B_GEWL	MSVRNISTTGASAATARQDRLPAGVASSEAMAERDGRYIQAYKEIIHEVGRELNIGPSLIAAIISRESRG_x000B_GTALKEGWGDNGNAFGLMQIDKRWHTPRGAWNSKEHVGQATNILCDFIRSSDNPFRHHPDQGLKAAIAAY_x000B_NAGFKRMSKNYNEIDNHTTGQDYSNDVVARAQYFERNGL_x000B_	TTATGTTATGTTCAGCTTTGGAGTTCTCGCGTATGTATTTTACTGCGTAAAATTTGCTGGCGATTTTTAA_x000B_AATAACTAAAGTCATTTGTGATTTTCGTGTTTTTGTTGGACCCACGGGGATTTCTAGTTTGCTTACACCG_x000B_AGCGCGTATAAGACGGATTGGAGTCCAGTCAATTTATTTTTTGAGAATCCATACAAAGGCTCGTTACAAC_x000B_TTACAAGAGCTTTAGAATTTCGAGTAGATTTCTGAATACGAACGGAGAATATGAGTGTACGAAACATCAG_x000B_CACTACAGGAGCATCAGCTGCAACTGCTAGACAAGATCGCTTACCCGCTGGTGTTGCTAGTTCTGAGGCC_x000B_ATGGCTGAACGTGA…
27517	Dg	Dendronephthya gigantea;Eukaryota; Metazoa; Cnidaria; Anthozoa; Octocorallia;Malacalcyonacea; Nephtheidae; Dendronephthya.	XP_028405003	LOC114527517	Lysozyme_G_x000B_GEWL	MSVRNIQTAGASTRTASQDRLPAGIGSSQKMAERDGRYIQAHKETIISVGRELSVEPALIAAIISRESRG_x000B_GTAIEQTGGWGDHGQAFGLMQIDKNWHTPQGGWNSREHIYQATNILRYFIDAKNNPFSDPDQRLKAAIAA_x000B_YNKGFQGMNAGYNNIDAHTTGGDYSDDVVARAQYFQRNGYN_x000B_	AATTTATTTTCCAATATGTCAGATGATATATAAATGCCGCTTATACAATTTGATAGTGCGCTGTCGTCGA_x000B_ACGCCCGGTTTTAGTAAATATATATAGACTATAGAGCGACTGTATCGCCAGTGCTATACTTGGCAGACTT_x000B_CTCCACAGACAAATATTTTATGCAGTAATGATCAGAATCGAATCAGAAAATCGCCATCGCTAAACGATCG_x000B_CGGCGTCATATGATACCAAGAGACTTAGCCCTGAGGGATTTGAGTGATTTCCATGAAAAAGCTCTGATAA_x000B_GAAAAAGTATTGCATTTCTCGGTATAAAGTTGGTATGTAAGAGCAAAATATCCAAAGTATCGAAAGCATT_x000B_TGTATGTCATCAAG…
Gewl	Pca	Pyxidicoccus caerfyrddinensis;Bacteria; Myxococcota; Myxococcia; Myxococcales; Cystobacterineae;Myxococcaceae; Pyxidicoccus.	WP_163988926		Lysozyme_G_x000B_GEWL	MTTTSAVRASQTQATRIAASSAAASNPNAILSKYQPTGASSATARQDGLQGGVAASRKMAQTDLPKIKKY_x000B_ADEFAAAGKKYNLPPALLAAIASRESRGGSALDSRGFGDHGNGFGLMQVDKRFHSLKGGPFSAAHIDQAA_x000B_GILKSYQNEIKARHPDWPPEQQLRGAVAAYNSGVGNVQTIKNMDVGTTGNDYSNDVWARAQALAPSFGGK_x000B_ADGAAGPQGPSRPNEPRPSPSAPTLKEGSHGAPVSKLQKQLEKLGFDVGKVDGDFGPKTEAAVKRFQAKH_x000B_HLEADGVVGPKTHAALDKALDHLSKPKPTHSDGFDRGATRWKDAPALADVQSGKAHLQQGMEGGSVKHLQ_x000B_KLLGLETDGKFGPA…
79286	La	Lingula anatina; Eukaryota; Metazoa; Spiralia; Lophotrochozoa; Brachiopoda;	XP_013418288	LOC106179286	Lysozyme_G_x000B_Gastropod GEWL	MLLKRCSFILLALSLYTADVLGRTSNHARILCTRKRRDLQGLSFHERLKRCSGGGGGGIETITVVGQRIS_x000B_DPFVTVIRGDAIRGFLDSFAGQGVITHEGGFGGGPSNQQQQDKDCHGDVGKVDTKGASSKTAGQDANAKG_x000B_LTGVAASNKLAQNDLNRLKQFKEKINQVSKETGMDAAIIAAIISRESRGGAALDSNHHGDNGNGFGLMQI_x000B_DKRFHTTQGAWNSAEHIKQGVGILQGMINGVRDCHPSWSDEQVLKGGISAYNAGVRNVRNYDRMDVGTTG_x000B_DDYANDVIARAQYLKQKGFDDPKDQKCQGGSRRRRGTCPYSWFNPNETRPVTSGSSGGASSRGGSGSTGG_x000B_SSSRGSSSRHEPIF…	TTTATTTCCTGGTTCCGCAAGGGAGGAATATATAAACCTTGACGATACTCAGGAGAATGGAGTGAGATAT_x000B_TGAGTGACGCTAGAGAAGAGACCTGTTGAGAAGCCAAAGTACAGTAGGACACGATGTTGCTGAAAAGATG_x000B_TTCGTTCATTCTTCTAGCACTTTCGCTATACACAGCAGACGTTTTAGGAAGAACGAGTAATCACGCTCGT_x000B_ATTTTGTGCACACGCAAGCGTCGAGACCTACAGGGCCTTAGCTTTCATGAACGTCTGAAGCGCTGCTCAG_x000B_GAGGCGGCGGCGGCGGCATTGAAACCATCACAGTGGTCGGTCAGCGAATCAGCGATCCGTTTGTGACTGT_x000B_CATTAGGGGGGACG…
78719	Ca	Crassostrea angulata; Eukaryota; Metazoa; Spiralia; Lophotrochozoa; Mollusca; Bivalvia	XP_052701974	LOC128178719	Lysozyme_G_x000B_GEWL	MVTWLWVFTIITIISLSAGYNYSCFGDFTLLHPTGKSNGGVQSSQLDVSKTYNLAHSYKACFEQIGQFTC_x000B_IHPAIIAAVASRETNVGADITVSRGWNAGHFEYGMLPCDTRSCLVCHKNVGLTCTSYPWNTCDHALMMAQ_x000B_YVLLPFVKSIQTKFPSWLSEQHIQGGLAAYNAGIDHVDSWSNVDQHTTHHDYSNDVIARAQYLVSHYSW_x000B_	TTCATTGCGATAAAGGACTGGTCAACACTTCAGCTCTGCATGAAAATGGTGACGTGGTTGTGTGTTTTCA_x000B_CGATTATCACGATTATATCGTTAACAGAGGGATATAATTATTCCTGTTTTGGAGATTTTACCCTATTACA_x000B_TCCGACTGGAAAATCCAATGGAGGGGTTCAATCATCACAACTTGATGTTTCAAAAACGTACAATTTGGCT_x000B_CACTCTTACAAGGCCTGTTTTGAGCAAATTGGACAGTTTACTTGCATTCATCCAGCCATCATTGCCGCAG_x000B_TTGCAAGCCGAGAAACAAATGTTGGTGCTGACATTACTGTTTCACGTGGTTGGAATGCTGGCCATTTTGA_x000B_GTACGGAATGCTGC…
82739	Se	Saccostrea echinata; Eukaryota; Metazoa; Spiralia; Lophotrochozoa; Mollusca; Bivalvia	XP_061173570	LOC133182739	Lysozyme_G_x000B_GEWL	MKTFILLATCILVALNGVVNATGNYTCYGNFMSLTPTGAKRGGVSTSQYDVSYLYDSRADVYKSCFEFVG_x000B_RDLCIHPAVIAGMASRETNVGYDIRNTNGWGDHGNGYGILQCDIRHCPVCNYNLTCTSYPYNSCQHINMM_x000B_IKYVLIPNINSMKTKFPEWTPEQQLQGAIAAYNTGPGRVSSWNTVDQHTTHGDYSNDVIARAQHLVNNFN_x000B_W_x000B_	ATGAAAACGTTTATTCTCTTAGCTACATGTATCCTTGTAGCACTCAATGGAGTGGTCAACGCAACAGGTA_x000B_ATTACACTTGCTATGGGAACTTCATGAGTCTCACTCCTACAGGGGCAAAGCGTGGAGGAGTTTCCACGTC_x000B_ACAGTATGACGTATCCTACCTTTACGACTCTCGAGCGGATGTGTATAAAAGTTGTTTTGAATTTGTCGGC_x000B_AGAGACTTATGTATACATCCCGCTGTAATTGCCGGTATGGCTAGTAGAGAAACAAATGTGGGATATGATA_x000B_TCAGGAATACTAATGGTTGGGGAGATCATGGCAATGGATATGGTATTTTGCAGTGTGATATACGTCATTG_x000B_TCCAGTTTGTAACT…
46487	Oe	Ostrea edulis; Eukaryota; Metazoa; Spiralia; Lophotrochozoa; Mollusca; Bivalvia	XP_055996526	LOC125646487	Lysozyme_G_x000B_GEWL	MPAIASLSYVFLLSVLAQNILGYELMNLVKEFYIKDQVSCRSVGGKCQNATGQCHGSYISSNCDGVAGLK_x000B_CCSPKTQVQDTGDCPGLPILSRDTWGAAIPKAIEKLALPVNMFFIHHTEMEHCDNTESCSSSMRIIQRFH_x000B_MKDRGWNDIAYSFLIGGDGQVYEGRGWDRVGSHTYRYDYVSLAVAFIGDFNDTMPGSIALSASQNLLTCG_x000B_VHRNAIKTSYSLYGHRDVRGTSCPGYTLYNAIRKWEHYNVTTDKDGPCLEKGGLCGPTYLPCKGGVNCYG_x000B_DFMLLRPTGRKSGGVQESRRDVDYHFSLANEFHSCFVQVGNEVCLHPAVIAGVASRESNFGYSLTPDGWG_x000B_DHHHAYGMMQCDVQ…	ATTCTTCCTCACGTGATGGACAGCTGACAAAATGCCTGCCATCGCAAGTTTAAGCTATGTTTTTCTCTTG_x000B_TCAGTATTGGCTCAGAACATCTTGGGTTACGAATTAATGAACCTTGTGAAGGAATTCTACATTAAAGATC_x000B_AGGTTTCATGCCGTAGTGTTGGCGGTAAATGTCAGAATGCAACAGGACAGTGTCACGGTTCTTATATCTC_x000B_TTCCAACTGTGACGGGGTCGCTGGACTAAAATGCTGCTCTCCAAAAACTCAAGTTCAAGACACTGGTGAT_x000B_TGTCCTGGCCTTCCAATTTTGTCACGTGACACATGGGGAGCGGCTATTCCAAAAGCCATTGAGAAATTGG_x000B_CGTTACCTGTGAAC…
94995	Cc	Corticium candelabrum;Eukaryota; Metazoa; Porifera; Homoscleromorpha; Homosclerophorida; Plakinidae; Corticium.	XP_062519967	LOC134194995	Lysozyme_G_x000B_GEWL	MHREHSISFIIIIIMLQLAVVLINLLLFVSCSNDLRGLQNTWHPSFGAKIYSLTDGWEYASATGARFGGV_x000B_AKSERDVSWDITRLKEVKCNIVAAGRLTGIDPAILAAIASRESGAGLRLNSRGYGNSFSTKYGYMQLDTR_x000B_RYYVDTSEGPNGLAYFDQAAEELRSAIIYVETKRPYWEKPMQIKGGIAAYDVGINNYSVSAASTIDIGTT_x000B_NHDYSNDVLARAKYLRSKGIF_x000B_	GAGCTGGTATGAATTCCCACAAGCCAAATTCAAATTAATAAAAAGTTTCTCCAATGGAAAATGTATCTAA_x000B_TGATTTTCGTCATCGGCGTTCTTTACTGAGAAAATTGCAGCTGCTGATTTATGAATTTGATTAACGATAG_x000B_GAAAAGTGATATCTCTTTGAACGACAACTGTGGCCGCTTTCGTGTAGTTTTAAAATAATATATCAAATGC_x000B_AGATTCAATAATGATGAAATTGCTAAGACATTACAGTTTTTCTTTGACATATTGACTAATGGATATCGAG_x000B_AGAATAGTTGTTTCAATTTTCTACGTATTGTTACCACATGCAAATATCAACGAGCATTGATTATCTAGCT_x000B_AAAAAATTGGGACT…
98523	Cc	Corticium candelabrum;Eukaryota; Metazoa; Porifera; Homoscleromorpha; Homosclerophorida; Plakinidae; Corticium.	XP_062523920	LOC134198523	Lysozyme_G_x000B_GEWL	MVPSSVVLINLFLFVYASNGYVMVENSQPPSLSPSWQPSRHPYADTIYPLTAGWEQATATGARYGGVSKS_x000B_EYRVSSDVWRLEKVKSKIVAAGRLTGIDPAILAAIASRGSAAGYQLNSRGYSYHSTTKYGYMQLSTTRYY_x000B_VDTSGGPSGQAHFDQAAKVLKSALEYVEDSRPYWQKAMQVKAGIAAYDVGVQNYIIPSTIAIDTETTDKD_x000B_YSNDVLARAKYLRRKRIF	ACTCATCATCATGGTTCCAAGCTCCGTTGTCCTGATCAATCTCTTTCTCTTTGTTTACGCCAGCAATGGC_x000B_TATGTAATGGTAGAGAACTCACAGCCGCCGTCCTTGTCGCCGTCATGGCAGCCGTCAAGGCACCCGTATG_x000B_CAGATACTATCTATCCTCTCACGGCTGGATGGGAGCAAGCTACAGCAACGGGAGCGAGATATGGAGGAGT_x000B_TTCGAAATCTGAATACAGAGTGTCATCGGACGTTTGGCGGCTTGAGAAAGTAAAATCTAAGATCGTAGCA_x000B_GCCGGCAGGTTGACGGGAATCGACCCAGCTATACTTGCTGCCATTGCCAGTCGAGGATCTGCAGCAGGTT_x000B_ATCAACTGAATTCA…
98591	Cc	Corticium candelabrum;Eukaryota; Metazoa; Porifera; Homoscleromorpha; Homosclerophorida; Plakinidae; Corticium.	XP_062523992	LOC134198591	Lysozyme_G_x000B_GEWL	MVPSSFVLINLFLFVYASNGFVMVKANATPSRQPYADTIYPLTAGWEQTIATGARYGGVSKSEYRVSSDV_x000B_WRLEKVKCKIVAAGRLTGIDPAILAAIASRGSEAGYQLNSRGYNYHSATKYGYMQLSTTRNHVVTSGGPS_x000B_GQPHFDQAAKVLRSALEYVEDHRSYWQKAMQVKAGIAAYDVGVHNYIIPSTSSIDMQTSNKDYSNDVLAR_x000B_AKYLRRKGIF	ATCATGGTTCCAAGCTCCTTCGTCCTGATCAATCTCTTTCTCTTTGTTTACGCCAGCAATGGCTTTGTTA_x000B_TGGTAAAGGCCAATGCAACGCCTTCAAGGCAGCCGTACGCAGACACTATCTATCCTCTCACGGCTGGATG_x000B_GGAGCAAACTATAGCAACGGGAGCGAGATATGGAGGAGTTTCGAAATCTGAATACAGAGTGTCATCGGAC_x000B_GTTTGGCGGCTTGAGAAAGTAAAATGTAAGATCGTAGCAGCCGGCAGGTTGACGGGAATCGACCCAGCTA_x000B_TACTTGCTGCCATTGCTAGTCGAGGATCTGAAGCAGGTTATCAACTGAATTCAAGAGGATACAATTATCA_x000B_TTCGGCGACAAAGT…
9293	Pc	Patella caerulea; Eukaryota; Metazoa; Spiralia; Lophotrochozoa; Mollusca; Gastropoda;	KAK6181446	SNE40_009293	Lysozyme_G_x000B_Gastropod GEWL	MIRWVFLFGVLAAAKGAGYNCYGNVMSIHPTGASARTASQDGIHYGGVQASYKMVDNDLGELNKRKSCYV_x000B_QAGNNNCLHPAVIAAVASRETRAGKLLYSTGGWGDHHRAWGIMQCDLHASGLGSQCTKYGWDSCAHIDMM_x000B_TRVILVPYIKQVRSKHPTWSAEQQMQGGVSAYNAGVGNVATVARMDIGTTGNDYSNDVIARAQRLISAHG_x000B_W_x000B_	ATGATACGGTGGGTGTTTCTTTTCGGTGTATTAGCTGCGGCCAAAGGTGCTGGATATAAC_x000B_TGTTATGGTAATGTTATGTCCATTCATCCCACTGGAGCTAGCGCAAGAACTGCTTCTCAA_x000B_GATGGCATCCACTACGGAGGTGTCCAGGCATCTTATAAAATGGTTGATAATGATTTGGGA_x000B_GAGTTGAACAAAAGAAAATCGTGTTATGTACAGGCTGGAAATAACAACTGTCTTCACCCC_x000B_GCTGTTATTGCTGCTGTCGCCAGTAGAGAAACTCGTGCCGGTAAACTCTTGTATAGCACG_x000B_GGTGGGTGGGGTGACCACCACAGAGCCTGGGGCATAATGCAGTGTGATTTGCATGCGTCT_x00…
44383	Pa	Physella acuta;Eukaryota; Metazoa; Spiralia; Lophotrochozoa; Mollusca; Gastropoda;Heterobranchia; Euthyneura; Panpulmonata; Hygrophila; Lymnaeoidea; Physidae; Physella.	XP_059160934	LOC131944383	Lysozyme_G_x000B_Gastropod GEWL	MHLIILGAFLAVANAASRTCHGDINHLHPSGKANGGVAASNADVQHDVPALNQHRNCYQQSADHNCKSYQ_x000B_QSADHNCIQASVIAAIASRESRGGTLLVATGGYGDFGHAWGIMQCDIANSGLPCTSVPWDSCAHIEMLVN_x000B_RLLVPYVNQVHNKFPSWSIDQALQGAVAGYNGGVSRVTSWANVDAGTTGHDYSNDVIARAKWLMANGWN_x000B__x000B_	AGATATTATATATAACTAGATATAGAAAATAATAGATAAAAGTCGATGTACTTTCTCCTGTAGTCTACGT_x000B_ATTGTTTCTTAAAATTAAACTAACATGCATCTGATTATTTTAGGCGCTTTTCTGGCTGTGGCCAATGCAG_x000B_CCTCTAGAACTTGTCATGGTGACATTAACCACCTACATCCTTCAGGGAAGGCGAATGGTGGCGTGGCAGC_x000B_CTCTAATGCTGATGTCCAGCATGACGTCCCCGCCCTCAACCAACATAGGAACTGTTACCAGCAGTCAGCA_x000B_GACCATAACTGTAAGTCATACCAGCAGTCAGCAGACCATAACTGTATTCAGGCTTCAGTGATCGCCGCCA_x000B_TCGCCAGCAGAGAG…
57781	Pc	Pomacea canaliculata;Eukaryota; Metazoa; Spiralia; Lophotrochozoa; Mollusca; Gastropoda;Caenogastropoda; Architaenioglossa; Ampullarioidea; Ampullariidae;Pomacea.	XP_025083604	LOC112557781	Lysozyme_G_x000B_Gastropod GEWL	MLLTLSVLVVTLSSALAATNCYGDIRNLRPTGKSNGGVSASQAAVNARIKELESLRSCYDQAADKYCIQA_x000B_SVIGALASRESDGGASLTPDGYGDSRKAWGVLQCDLSKSKLPCLDCGPRTCCHIDMMVGKVLIPFIKEVS_x000B_TKFRGWSAEQKIQGGVAAYNFGVTNVRSWEGLDKGTTGNDYSNDVMARAQRLQALGWS_x000B__x000B_	GCTTGGTATTTCGTTCTGGTAAATCATCAGTGTTCCCACACAGTCGTCAGAAATAAAAGATAACCAGTTG_x000B_TGGCAAAGGTCTATCGTCTCGACTGAACTCTCATCACAAGCCATGCTCCTCACACTGAGTGTCCTCGTCG_x000B_TCACCCTGTCTTCTGCTCTGGCGGCGACAAACTGCTATGGAGACATCAGGAACCTGCGGCCCACTGGCAA_x000B_GAGTAACGGAGGTGTGTCAGCATCCCAGGCAGCGGTAAACGCCAGAATTAAAGAACTAGAATCTCTGCGA_x000B_TCGTGTTACGACCAAGCGGCAGACAAATATTGTATCCAGGCCAGTGTCATCGGAGCTCTCGCCAGCCGGG_x000B_AGTCTGATGGCGGC…
34965	Pa	Physella acuta; Eukaryota; Metazoa; Spiralia; Lophotrochozoa; Mollusca; Gastropoda; Heterobranchia; Euthyneura; Panpulmonata; Hygrophila; Lymnaeoidea; Physidae; Physella.	XP_025083604	LOC131934965	Lysozyme_G_x000B_Gastropod GEWL	MFLLVLCSVLAYAYAAPRTCHGDVMQLHPTGKHTGGVAASNAEVQHDLPALNNHRHCYQATADNNCIQAS_x000B_VIAAIASRESRGGSLLVSTGGYGDHGAAWGIMQCDITHSGLPCKSVPWDSCEHIEMMVHRLLVPYINQVH_x000B_AKHPSWSQHQALQGGCAAYNSGVSNVQTWGGLDIGTTGNDYSNDVIARAQWLHHNGWN_x000B_	AATACCACACTTCAGTCAGGTAATTTTTCTTGAAAGGCTCAGGTATAAAACAGGGAGAGATTCGGAGATA_x000B_AATCACATCATTTCTTGTTGAGCTTAAAAAGTTTGTTTTGAAAAATTCGTCATGTTTCTGCTAGTACTCT_x000B_GTTCAGTCCTGGCTTATGCATATGCTGCACCCAGAACCTGCCATGGTGACGTCATGCAGCTCCACCCCAC_x000B_GGGCAAACACACTGGGGGTGTCGCCGCTTCAAACGCCGAGGTCCAGCATGACCTACCTGCTTTAAACAAC_x000B_CACAGGCATTGTTATCAGGCAACCGCTGACAACAACTGTATCCAAGCCTCCGTCATCGCCGCCATCGCCA_x000B_GCAGAGAGTCCAGA…
42267	Ec	Elysia crispata; Eukaryota; Metazoa; Spiralia; Lophotrochozoa; Mollusca; Gastropoda;Heterobranchia; Euthyneura; Panpulmonata; Sacoglossa; Placobranchoidea; Plakobranchidae; Elysia.	KAK3787978	RRG08_042267	Lysozyme_G_x000B_Gastropod GEWL	MRCCQQYKIKRITEHAPLRIHLDLIRCSHIPGNSQTLAMMDSRLISLAVSLTCFLGFAAAASRTCHGSVA_x000B_RLSPTGRLNGGVAASEREVRYDLPELEKRRTCYQQVADENCLQASVIAALASRESRGGKLLYSTGGYGDG_x000B_GRAWGILQCDRYTSGMNCMTCEWDSCCHIRMMVSQLLVPNIDAVRRKHPSWSIDQCLQGGVAAYNFGVSN_x000B_VQTWGGLDRGSTNDDYSNDVMARAEYLYNHGWN_x000B__x000B_	ATGAGGTGCTGCCAGCAGTATAAAATCAAGCGGATCACTGAGCATGCGCCACTTCGCATT_x000B_CACCTCGACCTGATTCGTTGCTCTCATATCCCAGGAAACAGCCAAACCCTCGCCATGATG_x000B_GACTCTCGCCTTATTAGCCTTGCCGTGTCTCTTACGTGCTTTCTGGGTTTCGCTGCTGCA_x000B_GCGTCCAGGACTTGTCATGGCAGCGTGGCGAGACTGAGTCCCACAGGGAGACTGAATGGA_x000B_GGTGTGGCCGCATCAGAGCGAGAAGTACGCTACGACCTACCCGAGCTGGAGAAGCGCAGA_x000B_ACGTGCTACCAGCAAGTAGCGGACGAGAACTGTCTCCAGGCCTCTGTGATCGCCGCCTTG_x00…
5346	Bp	Biomphalaria pfeifferi	KAK0065320	Bpfe_005346	Lysozyme_G_x000B_Gastropod GEWL	MFLLLLFSVLGFTSAARTCYGDINNLSPTGRKFEGVTKSNSEVQTDLTYLNRYRSCYQTAADKLCIQASV_x000B_IAAVASRESRGGSLLEKTNGYGDGGKAYGIMQCDIKKSGLPCTSVSWNSCAHIQMMTGALITKINEVKKK_x000B_FPKWPAERQLQGGVAAYNFGSKNVQSWSGLDVGSTNDDYSNDVIARAKYLYSIGWN_x000B__x000B_	ATGTTTTTACTTCTCCTGTTCTCGGTTCTAGGCTTTACATCAGCAGCCAGAACATGTTAT_x000B_GGTGACATCAACAACCTGTCTCCAACAGGAAGAAAGTTCGAAGGTGTAACTAAATCTAAC_x000B_AGTGAAGTCCAGACAGATCTGACTTATCTAAATAGATACCGATCCTGTTATCAGACTGCT_x000B_GCTGATAAACTATGTATCCAAGCTTCCGTCATTGCTGCCGTCGCCAGTAGAGAATCCAGG_x000B_GGCGGATCTCTGCTGGAAAAGACAAATGGTTACGGTGATGGAGGCAAAGCGTATGGGATA_x000B_ATGCAGTGTGATATCAAAAAATCGGGTCTCCCTTGTACATCAGTAAGTTGGAACAGCTGT_x00…
5359	Bp	Biomphalaria pfeifferi	KAK0065333	Bpfe_005359	Lysozyme_G_x000B_Gastropod GEWL	MFLLLLFSVLGFTSAARTCYGDINNLSPTGRKVGGVTKSNSEVQTDLTYLNRYRSCYQTAADKLCIQASV_x000B_IAAVASRESRGGSLLEKTNGYGDGGKAYGIMQCDIKKSGLPCTSVSWNSCAHIQMMTGALIAKINEVKKK_x000B_FPDWPAERQLQGGVAAYNFGSKSVKSWSGLDVGSADHDYSNDVIARAKYLYSIGWN_x000B_	ATGTTTTTACTTCTCCTGTTCTCGGTTCTAGGCTTTACATCAGCAGCCAGAACATGTTAT_x000B_GGTGACATCAACAACCTGTCTCCAACAGGAAGAAAGGTCGGAGGTGTAACTAAATCTAAC_x000B_AGTGAAGTCCAGACAGATCTGACTTATCTAAATAGATACCGATCCTGTTATCAGACGGCT_x000B_GCTGATAAACTATGTATCCAAGCTTCCGTCATTGCTGCCGTCGCCAGTAGAGAATCCAGG_x000B_GGCGGATCTCTGCTGGAAAAGACAAATGGTTACGGTGATGGAGGCAAAGCGTATGGGATA_x000B_ATGCAGTGTGATATAAAAAAATCGGGTCTCCCTTGTACATCAGTAAGTTGGAACAGCTGT_x00…
13863	Cu	Candidula unifasciata;Eukaryota; Metazoa; Spiralia; Lophotrochozoa; Mollusca; Gastropoda;Heterobranchia; Euthyneura; Panpulmonata; Eupulmonata; Stylommatophora; Helicina; Helicoidea; Geomitridae; Candidula	CAG5128305	CUNI_LOCUS13863	Lysozyme_G_x000B_Gastropod GEWL	NRLCHGNIDHLNPSGQANGGVAASNNDAQYDMNDLNAHRDCYAASADKNCIQASLLAAIASRESRGGRLL_x000B_YATGGYGDNNNAWGIMQCDLRYSGLNCKQCPWDSCCHIEMLTSQTLVPFINQIHNKFPSWSQDQALQGGV_x000B_AAYNQGPSNVNSWAGVDAATTGRDYSNDVIARAKYLHSHGWN_x000B_	ATGCATCTGGTGGTTCTCTGTGTACTTGTGGCTTACGCCAATGCTGCCAACAGATTGTGT_x000B_CACGGAAACATTGATTATCTGAATCCCTCGGGACAAGCAAATGGAGGAGTAGCGGCTTCC_x000B_AACAACGATGCCCAATACGACATGAATGATTTGAACGCTCATAGAGACTGCTATGAAGCT_x000B_TCAGCCGACAGAAACTGTATCCAGGCCTCATTGCTTGCCGCTATCGCCAGTAGAGAGTCC_x000B_AGGGGAGGCAGACTTCTTTACGCCACTGGGGGCTACGGTGACAACAACAACGCCTGGGGT_x000B_ATCATGCAGTGCGACTTGAGGTACTCAGGTTTGAACTGTAAACAATGTCCCTGGGATTCG_x00…
43005	Bt	Bulinus truncatus;Eukaryota; Metazoa; Spiralia; Lophotrochozoa; Mollusca; Gastropoda;Heterobranchia; Euthyneura; Panpulmonata; Hygrophila; Lymnaeoidea;Planorbidae; Bulinus.	KAH9510385	Btru_043005	Lysozyme_G_x000B_Gastropod GEWL	MMNVILLLPLVGLVTAASRTCYGDINNLTPTGRKNGGVQTSNNEARVDIPYLNRYRDCYQSAADKYCIQA_x000B_SVIAAIASRESRGGSYIEKTNGYGDSGKAYGIMQCDIAKSSLPCKSVSWNSCAHIEMMTGRALIPFIKQI_x000B_QQKKPTWSAERQLQGGVAAYNFGPGNVRTWEGLDIGSAGNDYSNDVIARAQYLYSNGWN_x000B_	ATGATGAACGTCATACTCTTGTTACCATTGGTTGGACTTGTAACAGCTGCCAGCAGGACG_x000B_TGCTACGGAGATATCAACAACTTGACCCCTACAGGTAGAAAAAATGGAGGTGTACAGACT_x000B_TCAAACAATGAAGCAAGGGTTGATATACCGTACCTGAACAGGTACAGAGATTGTTATCAA_x000B_TCAGCCGCTGATAAATACTGTATACAAGCTTCGGTCATCGCTGCCATCGCCAGCAGAGAA_x000B_TCCAGAGGTGGATCCTACATAGAAAAGACGAATGGTTACGGGGACAGTGGGAAAGCGTAC_x000B_GGCATCATGCAGTGTGACATCGCAAAATCAAGCTTGCCCTGTAAATCAGTTTCATGGAAC_x00…
47861	Ec	Elysia crispata; Eukaryota; Metazoa; Spiralia; Lophotrochozoa; Mollusca; Gastropoda;Heterobranchia; Euthyneura; Panpulmonata; Sacoglossa; Placobranchoidea; Plakobranchidae; Elysia.	KAK3777241	RRG08_047861	Lysozyme_G_x000B_Gastropod GEWL	MEVTMLLASCFAFVFTSVMAVEMTIIETREVFSKLDLQSVRRVNSSGPVGNGRTCYGDINDLQPSGEASG_x000B_GVPGSQADVRMDIPELKKRWAFYQAVADQNCVQASLIAALASRESRGGLLLYKTDGYGDHGRAYGILQCD_x000B_LIHSGLNCLACVWYSQCHIQMMVSKILVPYIQQIQRKFPTWTSSQGLQGGVAAYNKGVSRVTSWPGVDTG_x000B_TTHGDYSNDVIARAQYLYGLGWN_x000B_	ATGGAAGTTACTATGCTGCTAGCCTCGTGTTTTGCTTTTGTTTTCACGAGTGTTATGGCT_x000B_GTGGAAATGACGATAATAGAGACTCGTGAAGTGTTCTCGAAGCTAGACTTGCAGTCGGTG_x000B_CGCCGTGTTAACTCAAGTGGTCCAGTTGGCAATGGGAGAACATGTTACGGTGACATCAAC_x000B_GACCTCCAGCCAAGTGGAGAAGCAAGTGGAGGTGTTCCTGGCTCCCAAGCTGACGTCAGA_x000B_ATGGACATCCCTGAGCTAAAGAAGCGCTGGGCTTTCTACCAGGCAGTCGCGGATCAGAAC_x000B_TGTGTGCAAGCTTCGCTGATCGCCGCTCTAGCCAGTCGGGAGTCCAGAGGAGGGTTACTG_x00…
37057	Pa	Physella acuta; Eukaryota; Metazoa; Spiralia; Lophotrochozoa; Mollusca; Gastropoda; Heterobranchia; Euthyneura; Panpulmonata; Hygrophila; Lymnaeoidea; Physidae; Physella.	XP_059150618	LOC131937057	Lysozyme_G_x000B_Gastropod GEWL	MYLVVLCALVAYANAANRLCHGDIDQLHPTGKHTGGVAGSNAEVQHDLPALNNHRSCYQQSADTNCIQAS_x000B_VIAALASRESRGGSLLVSTGGWGDNHHAWGILQCDVANSGLPCTSVPWDSCAHIEMMVHRLLVPYINQVK_x000B_AKHPDWSQHQALQGGVAAYNFGVSNVQSWGGLDIGSTGNDYSNDVIARAKWLKANGWN_x000B__x000B_	AAAGTTTGGACCACAATGAGGCTCTGCTTTACCTTCCAACACTACGCTAGCGATCATGTATCTAGTTGTT_x000B_TTGTGCGCTCTTGTGGCTTACGCCAACGCTGCCAACAGGTTATGTCACGGTGACATCGACCAACTCCACC_x000B_CAACCGGGAAACACACCGGAGGTGTGGCTGGATCCAACGCTGAGGTTCAGCATGATCTACCTGCTCTCAA_x000B_CAACCACAGGAGCTGTTACCAGCAATCTGCTGACACCAACTGTATTCAAGCTTCAGTGATTGCCGCCCTT_x000B_GCAAGCAGAGAATCTAGAGGCGGCTCTCTGCTTGTTTCTACTGGGGGATGGGGAGACAACCACCATGCTT_x000B_GGGGCATTCTTCAG…
57861	Pc	Pomacea canaliculata;Eukaryota; Metazoa; Spiralia; Lophotrochozoa; Mollusca; Gastropoda;Caenogastropoda; Architaenioglossa; Ampullarioidea; Ampullariidae;Pomacea.	XP_025083732	LOC112557861	Lysozyme_G_x000B_Gastropod GEWL	MYKGPANRTTSIFLDFPAITNFTMLLTLSVFVLTVSSALAANTCHGNIDNLTPTGMHSGGVTASQSAVRA_x000B_HLTTLNGLKTCYEQVAATHCIEASVIGGLASRESNGGDSLTAAGYGDNGHAWGILQCDLTHSGLPCRECG_x000B_ARTCCHVEMMVGRLLIPYISQVSAKHPSWSLEQKLQGGVAAYNFGVGNVQSWAGLDIGSTGNDYSNDVIA_x000B_RAKYLKSLGWS_x000B_	CCGATAAACAATCAGCTCAGCGCCCGACGGGATGTATAAAGGCCCCGCCAACAGGACAACCTCAATCTTC_x000B_TTGGATTTTCCTGCAATCACAAACTTCACCATGTTACTCACACTGAGCGTTTTCGTTCTCACAGTGTCGT_x000B_CTGCTTTGGCGGCCAATACCTGCCACGGAAACATCGACAACCTGACTCCTACCGGCATGCATAGCGGTGG_x000B_TGTGACAGCCTCCCAGTCAGCCGTCCGCGCTCACCTTACCACTCTGAACGGCCTGAAGACGTGTTATGAA_x000B_CAAGTGGCAGCCACACACTGTATCGAGGCCAGTGTCATCGGAGGTCTCGCCAGCCGCGAGTCCAATGGCG_x000B_GCGACTCTCTCACG…
15341	Bt	Bulinus truncatus;Eukaryota; Metazoa; Spiralia; Lophotrochozoa; Mollusca; Gastropoda;Heterobranchia; Euthyneura; Panpulmonata; Hygrophila; Lymnaeoidea;Planorbidae; Bulinus.	KAH9495885	Btru_015341	Lysozyme_G_x000B_Gastropod GEWL	MYLTDVPHRSTSQMYLTEIPHRSTSQKYLTVVPHRSTSQKYLTDVPHRNTSQKYFTKVPHRCTSQKYLTE_x000B_VPYRSRPTLQKYLTEVLHKSTSQSHQRRPCCKYSGVGLSHILLQFKLKQLNGQDKTWPFLSLATAVVRIL_x000B_EWVCPTHILLQFKLKQSNGHDKTWPFPQNKMQVVWILLSFLSLATAAKRTCYGDIKHLSPTGRKKGGVAA_x000B_SNNNVKADLQSLNKYKSCYQNVADSVCIQASVIAAIASRESRGGSWINRTRGYGDRGRAWGIMQCDIKHS_x000B_GLPCTSVPWNSCAHIEMMTKKLLIPFIKQVQKKFKKWPSYRQLQGGVAAYNFGVSNVQSWKGLDDGSTGN_x000B_DYSNDVIARAKWLY…	ATGTACCTCACAGATGTACCTCACAGAAGTACTTCACAGATGTACCTCACAGAAATACCT_x000B_CACAGAAGTACTTCACAAAAGTATCTCACAGTTGTACCTCACAGAAGTACTTCACAAAAG_x000B_TACCTCACAGATGTACCTCACAGAAATACCTCACAGAAGTACTTCACAAAAGTACCTCAC_x000B_AGATGTACCTCACAGAAGTACCTCACAGAAGTACCTTACAGAAGTAGGCCTACTTTACAA_x000B_AAATACCTCACAGAAGTACTTCACAAAAGTACCTCACAGTCTCATCAACGGAGACCATGT_x000B_TGTAAGTATTCTGGAGTGGGTCTGTCCCATATCCTGCTGCAGTTTAAACTTAAACAGTTA_x00…
17175	Ech	Elysia chlorotica; Eukaryota; Metazoa; Spiralia; Lophotrochozoa; Mollusca; Gastropoda;Heterobranchia; Euthyneura; Panpulmonata; Sacoglossa; Placobranchoidea; Plakobranchidae; Elysia.	RUS75069	EGW08_017175	Lysozyme_G_x000B_Gastropod GEWL	MHTGLITLITFSCSVLAITDVSALELEVEMVITETRRVYPRPDSRQPGRHANTTGGHVTGGRTCHGDIAQ_x000B_LRPTGEAGRGVAGSQADVITDLPELKKRWAFYQTVADLNCVQASLIAALASRESRGGALLYKTNGYGDNG_x000B_RAYGILQCDLQHSGLDCLACVWYSQCHIQMMVSQLLVPYIQQVQRKFPTWTSSQGLQGGVAAYNEGVANV_x000B_RSWAGLDRGTTHNDYSNDVIARAQYLYRLGWN	ATGCATACTGGCCTAATCACTCTGATCACATTTTCTTGTTCTGTGTTGGCCATCACGGAT_x000B_GTATCAGCGTTGGAACTAGAAGTCGAAATGGTGATCACAGAAACTCGTCGAGTTTACCCC_x000B_AGGCCCGACTCGCGACAGCCCGGTCGCCATGCCAACACAACAGGTGGTCACGTGACTGGG_x000B_GGGAGGACGTGTCATGGTGACATCGCCCAACTCAGGCCCACGGGAGAGGCCGGAAGAGGG_x000B_GTCGCTGGCTCCCAGGCTGACGTCATCACCGACTTACCTGAGCTCAAGAAACGCTGGGCT_x000B_TTCTATCAGACGGTCGCGGATCTCAACTGTGTCCAAGCCTCGCTGATCGCCGCCCTCGCC_x00…
8972	Bp	Biomphalaria pfeifferi;Eukaryota; Metazoa; Spiralia; Lophotrochozoa; Mollusca; Gastropoda;Heterobranchia; Euthyneura; Panpulmonata; Hygrophila; Lymnaeoidea;Planorbidae; Biomphalaria.	KAK0061590	Bpfe_008972	Lysozyme_G_x000B_Gastropod GEWL	MRLLILTTLVVATYAGLADKIEKKSIPKPAPRTCYGDVNALNPTGRKKGGVAASNRMIQADLASLTKYRE_x000B_CFQKVADKFCIQASILGAIASRESRGGALLYKTKGFGDKGNAWGIMQCDIRYSGLNCTSVPWNSCAHIEM_x000B_MTGQLIIPFMKQVKKKHQKWPAAKQLQGGVAAYNFGVKNVKSWAGLDSGSTGNDYSNDVIARAKWLHLKK_x000B_WN_x000B_	ATGAGGCTCCTAATATTAACAACGCTTGTAGTCGCTACATATGCAGGTCTCGCTGATAAG_x000B_ATAGAGAAAAAGAGCATCCCGAAACCAGCTCCAAGGACTTGCTACGGTGATGTGAACGCT_x000B_CTAAATCCTACAGGCAGAAAGAAGGGAGGTGTAGCAGCGTCAAACAGAATGATTCAAGCA_x000B_GATCTGGCTTCTCTAACCAAATACCGAGAATGCTTTCAAAAAGTAGCTGATAAGTTTTGT_x000B_ATCCAGGCTTCGATTCTTGGTGCAATAGCTAGCAGAGAATCCAGAGGCGGAGCTCTCCTG_x000B_TATAAAACTAAAGGCTTTGGAGACAAAGGGAATGCGTGGGGGATTATGCAGTGTGACATC_x00…
8986	Bp	Biomphalaria pfeifferi;Eukaryota; Metazoa; Spiralia; Lophotrochozoa; Mollusca; Gastropoda;Heterobranchia; Euthyneura; Panpulmonata; Hygrophila; Lymnaeoidea;Planorbidae; Biomphalaria.	KAK0061604	Bpfe_008986	Lysozyme_G_x000B_Gastropod GEWL	MFVIVLCALVAYANAANRLCYGDVMKLTPHGKASGGVTASNSIVSSDLAALNAHKNCYDASADRNCIQAS_x000B_VIAALASRESNGGKALQNGYGDGGKAWGILQCDIVHSGQPCTSVAWNSCEHIEMMVHNILLANIHTIQRM_x000B_HPTWPPEHQLQGAVAAYNFGTRNVQTWAGVDVGTTGGDYSNDVMARAQWLHNHGWN_x000B_	GTAAAAGAAATAATTACAATTTAAGGTTAAAATGTTGACCTACTTTAGTATATGTACCACATAATTAGAA_x000B_ATCGCCTTGATGTCAGCAATAATTCATTTTACCCACAGGGATTCTCAAATAGCCAAAACCGAAAATCTGT_x000B_TGTATCTGAATTTTTCTTATAAAGTCATATTTAAGTATTATTCAAGTGGAGACTTCTATAAAAGCAAAAT_x000B_GTTTCGAATTTAAGTGATGTCATTTCATCTTCTTACCTTTCATACTATTTTCTCGAGAGAATTCGTAATA_x000B_AGATTTATTCATAACGTTTTTTAAAGAGAAGATATGTCAATATATCTTCGCTACTACGATTGTAGAATCT_x000B_CCGCCACTGTTGGG…
8985	Bp	Biomphalaria pfeifferi;Eukaryota; Metazoa; Spiralia; Lophotrochozoa; Mollusca; Gastropoda;Heterobranchia; Euthyneura; Panpulmonata; Hygrophila; Lymnaeoidea;Planorbidae; Biomphalaria.	KAK0061603	Bpfe_008985	Lysozyme_G_x000B_Gastropod GEWL	MRLFIICALLSLANAANRLCNGDVMTLHPTGKASGGVAASHAEVQHDVTALEKHRHCYQASADNNCIQAS_x000B_VIAAVASRESRGGTLLVATHGYGDLGHAWGIMQCDTRYSGLPCTSVPWDSCEHIEMMVHRMLVPNVHSLH_x000B_TKHPAWPMSHCLQGAVAGYNCGLSRVTTFETADAHTTGHDYSNDVIARAQWLHQHGWN_x000B_	GCCTTGTAGCTACTATACAAGACGAGTGACTGCTCAGGCACGTCCTCCCTTAGCTCGAGGAGCTGAGAAC_x000B_ACTCGTACAAGATATGCGACACTGTTTCGACTTTCGATTAAAAGGAAACAATTAATAATGAATTAGAAAC_x000B_TACATCTAGAGCTTACTAATAATCACATCTCAGGCCTTCTTATTTTCCATCCCTCCTCTGTTTCTCCATC_x000B_GTGTCCTATAGTGCAGGGTCGGCAACCTTTTGAGTCGGAAGAGCCAAAATTATAATTTACAAAATTTACA_x000B_TTTTTTAAAGAGCCACATTTTTTCCTAGCCAAAAACAAATTGTACTCACACAATTTTTTAAATGGAAAAA_x000B_GAAAAAAAAACTCT…
31685	Bt	Bulinus truncatus;Eukaryota; Metazoa; Spiralia; Lophotrochozoa; Mollusca; Gastropoda;Heterobranchia; Euthyneura; Panpulmonata; Hygrophila; Lymnaeoidea;Planorbidae; Bulinus.	KAH9513893	Btru_031685	Lysozyme_G_x000B_Gastropod GEWL	MVNVILLLPLVGLVTAASRTCYGDINNLTPTGRKNGGVPTSNNEARVDMPYLNRYRDCYQSAADKYCIQA_x000B_SVIAAIASRESRGGSYIEKTNGYGDSGKAYGIMQCDIAKSSLPCKSVPWDSCAHIEMMTGRALIPFIKQI_x000B_QQKKPTWPAERQLQGGVAAYNFGPGNVRTWEGLDIGSAGNDYSNDVIARAQYLYSNGWN_x000B__x000B_	AGCGCCTTGTGTTTTCAAGAGATAAATGTTGTGATAAGCTAATTATCTATTGTCTGGTATCGTATGTATG_x000B_GCGACGAACTTCAACATGGGCTTGATAAATGTTACAAAGAATCAGTGTACCAAAGTTTCTAGGCTGAGCA_x000B_TTGTATTTACAAGAATGTAGGTCAAACATTGTATTTTCAAGAATATGGATTATTGGGTCATGGATGAGAG_x000B_TTTATTAATTAGTTTGTCACTAAAATGCAAAGGTTCAGGGTTACTACTGTTTTGACTGAAATAACCAGAA_x000B_TATCCCCAATCAGGGACGGACCAATCAGAGACGACAACACAGGAGAGAAGACGCAGTCATTAGGGTCTTA_x000B_CAAAAGAAAATAGC…
8512	Ls	Littorina saxatilis;Eukaryota; Metazoa; Spiralia; Lophotrochozoa; Mollusca; Gastropoda;Caenogastropoda; Littorinimorpha; Littorinoidea; Littorinidae;_x000B_Littorina.	KAK7092824	V1264_008512	Lysozyme_G_x000B_Gastropod GEWL	MYLLLCLVASLASSALAATSCYGNVNNLRPTGKHSGGTSASHSAVAAHLHTLTAMKSCYEQVANSNCIEA_x000B_SVIAALASRESNGGDSLTSAGYGDGGHAWGILQCDLTHSGLPCKNCGARTCCHVEMMVKSLLVPYIRQVG_x000B_SRHSSWSTEQKLQGGIAAYNFGVGNVQSWTRLDIGSTGNDYSNDVIARAQYLKSHGWS_x000B__x000B_	TGTGAGTGAGTTGTGTGTTGGCAGACTTGACTTGACGGATGACTGTTTGCGTTAGTGAGACTGTGATCAT_x000B_TTTTTTATTTTTTTAATTTTTTTTATTATGCATTCTTATTCTTTTGATTGGAAATGAGTATTGTTACAAC_x000B_ATAATTTCCATATGGATTAATAAATTTGAGTTGAGTTGAGTTGAGTTGATCTTCTCTGTTGATCTCTCTC_x000B_TATCGATCTCTCTCTCTCTCTCCCATTCAGTCTCTCTCTCTCTCTCTCTCTCTCTCTCTCTCTCTCTCTC_x000B_TCTCTCTCTCTCTCTCTCTCTCTCTCTCTCTCTCTCTCTCTCTCTCTCTCTTCTATGTCCAGAAGTGGTT_x000B_ATTGTTACCGAGTC…
gewl	Pyx	Pyxidicoccus sp. MSG2;Bacteria; Myxococcota; Myxococcia; Myxococcales; Cystobacterineae; Myxococcaceae; Pyxidicoccus.	WP_267863277	V1264_008512	Lysozyme_G_x000B_GEWL	MTTTSAVRASQTQATRATASAAASNPNAILSKYQPTGASSATARQDGLQGGVAASRKMAQTDLPKIKKYA_x000B_DEFAAAGKKYNLPPALLAAIASRESRGGSALDSRGFGDHGNGFGLMQVDKRFHSLKGGPFSAAHIDQAAG_x000B_ILKSYQNQIKARHPDWPPEQQLRGAVAAYNSGVGNVQTIKNMDVGTTGNDYSNDVWARAQALAPNFGGKT_x000B_DGASGPSRPNEPRPSPSAPTLKEGSHGAPVTKLQKQLEKLGFDVGKVDGDFGPRTEAAVKRFQAKHHLEA_x000B_DGVVGPKTHAALDKALDHLSKPKPTHSDGFDNGSKWKDAPALADVKSGKAHLQQGMEGGSVKHLQKLLGL_x000B_ETDGKFGPATKKAV…
gewl	Arc	Archangium sp.;Bacteria; Myxococcota; Myxococcia; Myxococcales; Cystobacterineae; Archangiaceae; Archangium.	WP_309895070	V1264_008512	Lysozyme_G_x000B_GEWL	MTTTSAVRASQTQATRATASAAASNPNAILSKYQPTGASSATARQDGLQGGVAASRKMAQTDLPKIKKYA_x000B_DEFAAAGKKYNLPPALLAAIASRESRGGSALDSRGFGDHGNGFGLMQVDKRFHSLKGGPFSAAHIDQAAG_x000B_ILKSYQNQIKARHPDWPPEQQLRGAVAAYNSGVGNVQTIKNMDVGTTGNDYSNDVWARAQALAPNFGGKT_x000B_DGASGPSRPNEPRPSPSAPTLKEGSHGAPVTKLQKQLEKLGFDVGKVDGDFGPRTEAAVKRFQAKHHLEA_x000B_DGVVGPKTHAALDKALDHLSKPKPTHSDGFDNGSKWKDAPALADVKSGKAHLQQGMEGGSVKHLQKLLGL_x000B_ETDGKFGPATKKAV…
gewl	Sa	Stigmatella ashevillena;Bacteria; Myxococcota; Myxococcia; Myxococcales; Cystobacterineae;Archangiaceae; Stigmatella.	WP_272135607		Lysozyme_G_x000B_GEWL	MTTASATRSQNTNATRATATSTRAASNPNAILSKYQPTGASAATARQDGLPAGVASSRKMARTDLPKIKQ_x000B_YAGEFAAAGKKHDLPPALLAAIASRESRGGSALDSRGYGDHGNGFGLMQVDKRYHNPKGGPTSAAHIDQA_x000B_AGILKSYHNQVKAKHPDWPPEQQLRGAVAAYNSGVGNVQTLKGMDKGTTGDDYSTDVWARAQELAPHFGG_x000B_SVGNTGGTGGTGGTTGPAKPSGGNSPVLKEGSKGAEVKTLQGRLEKLGFELGKQDGVFGPKTEAAVKRFQ_x000B_SKHNLEVDGITGPKTHQAIEKALSTRAEQAKRQSDSFESGSKWKDAPALADVKSGKEHLQQGMEGGSVKH_x000B_LQKLLGVETDGKFG…
gewl	Hya	Hyalangium sp.;Bacteria; Myxococcota; Myxococcia; Myxococcales; Cystobacterineae;Archangiaceae; Hyalangium.	WP_272135607		Lysozyme_G_x000B_GEWL	MTTTSSTRSQSSQSTQSTRSTSTTTRAASNPNAILSKYQPTGASSATARQDGLPGGVASSQKMARTDLTK_x000B_MKKYADEFAAAGKKHNLPPALLAAIASRESRGGSALDSRGFGDHGNGFGLMQVDKRFHSPKGGPFSAAHI_x000B_DQAAGILKSYHNQIKAKHPDWPPEQQLRGAVAAYNSGPGNVQTIKNMDKGTTGNDYSTDVWARAQELAPH_x000B_FGGSTGSAGGTGGTGGSTKPSKPSGGSAPTLREGSKGSEVKSLQSKLEKLGFELGSQDGAFGPKTEAAVK_x000B_RFQGKHNLEVDGIAGPKTHAALEKALAARTEQAKLQSDSFDRKATKWKDAPALADVKSGKEHLQQGMEGG_x000B_SVKHLQKLLGLETD…
gewl	Myx	Myxococcus dinghuensis;Bacteria; Myxococcota; Myxococcia; Myxococcales; Cystobacterineae;Myxococcaceae; Myxococcus.	WP_253975542		Lysozyme_G_x000B_GEWL	MSNNLSVRTSSLARTQTISNDAGTKDLNAILSRYKPTGASQRTASQDGLTAGVNASTKMAQTDAARLKKY_x000B_AAEFEAAGKKYDLPPALLAAIASRESRAGAALDSRGLGDNGNGFGLMQVDKRYHKPEGGPYSANHIDQAA_x000B_GILKGFLNDVKKAHPDWSPEQQLRGAVAAYNSGPKNVRTIQNMDVGTTGNDYSNDVWARAQALAKDFGGT_x000B_TTNTDLPGSVTKPGNTQTNTVKPAALPRFNGKYTAAPSLSDVKAGKADLHIGHQGAAVRELQKKLGVEAD_x000B_GFFGPKTRAAVQKYQLEHGLKPPPGKEGFAGADMLKKLGITNKPATKPTGDSFETTNTKPKPGTTQTQTD_x000B_NTTNKPGAVLGNGV…
34660	Cso	Corallococcus soli;Bacteria; Myxococcota; Myxococcia; Myxococcales; Cystobacterineae;Myxococcaceae; Corallococcus.	MBE4753306	G4177_34660	Lysozyme_G_x000B_GEWL	MSATTSQRTNSVASTRSQGVTATSARNDAANPNAILSQYTPTGASARTARQDGHQAGVDASKKMAQADLP_x000B_RILPYKAAIEAAAQKHGVPPALLAAIASRESRGGAALDRTGHGDAGNGFGLMQVDHRYHSTKGGPTSAAH_x000B_IDQAAGILKGYLNDVKKAHPDWPEAQQLRGAVAAYNFGPKNVKTQGGMDQGTTGNDYSNDVWARAQALAP_x000B_SFGGAPVGGNTTTQPSSTGTNTRPTQTADSFDQGGPKRWTTAPSLAQVQAGGVKLSEGMQGPAVKQIQEM_x000B_LGIPADGKYGPVTRKAVAEFQKAHDLRPGTAEGHVGPTTLRTLQGNRGTNTGNTTGGTNTGNTTNGTNTG_x000B_NSTTATNNNGAVLG…
endolysin	Sph	Streptomyces phage PinkiePie;_x000B_Viruses; Duplodnaviria; Heunggongvirae; Uroviricota;_x000B_Caudoviricetes; Stanwilliamsviridae; Boydwoodruffvirinae;Samistivirus.	WNM74705	SEA_PINKIEPIE_42	Lysozyme_G_x000B_GEWL	MATPMTATQIVAQLKKWGIKYKEVKSWKTHNRNSVGAWGGMNGFIWHHTGADVTAAKAGEYAGNILYNGI_x000B_SGLPGPLCHFGLAPDGMVYLVGWGRANHAGGGDPTVLNHVINEDYSSQLKPTRGNSNGTDGNAHFYGVEI_x000B_MYSGSRKMTDAQYKTALKLSAAILDFHKWTEKSVIGHGEWSNDKWDPGYASGKIMDMVKVRADIKATKAA_x000B_GPGGTTPAPKPTPTPTPTTGTYTVKKGDTLWSISQALKVTVADLKSWNGLKTDDLDIGQVLKTKKPATTT_x000B_PKPPTVPTIPVPVPVIIPKSRETKDVIVAQAAVALKAWPFISDIEKAKGLPTGLLLAVGSRETNLTNVIG_x000B_DNGNGFGVWQRDKR…
endolysin	Spp	Streptomyces phage Paradiddles;_x000B_Viruses; Duplodnaviria; Heunggongvirae; Uroviricota;_x000B_Caudoviricetes; Stanwilliamsviridae; Boydwoodruffvirinae;Samistivirus.	YP_009611036	SEA_PINKIEPIE_42	Lysozyme_G_x000B_GEWL	MATPMTASQIVAQLKKWGIKYKEVKSWKTHNRNSVGAWGGMNGFIWHHTGADVTAAKAGEYAGNILYNGI_x000B_SGLPGPLCHFGLAPDGMVYLVGWGRANHAGGGDPAVLNHVINEDYSSQLKPTRGNSNGTDGNAHFYGVEI_x000B_MYSGSRKMTDAQYKTALKLSAAILDFHKWTEKSVIGHGEWSNDKWDPGYASGKIMDMVKVRADIKATKAA_x000B_GPGGTTPAPKPTPTPTPTTGTYTVKKGDTLWSISQALKVTVADLKSWNGLKTDDLDVGQVLKTKKPATTT_x000B_PKPPTVPTIPVPVPVIIPKSRETKDVIVAQAAVALKAWPFISDVEKAKGLPTGLLLAVGSRETNLTNVIG_x000B_DNGNGFGVWQRDKR…
endolysin	Spe	Streptomyces phage Evy;Viruses; Duplodnaviria; Heunggongvirae; Uroviricota;Caudoviricetes; Stanwilliamsviridae; Boydwoodruffvirinae;Samistivirus; Samistivirus evy.	YP_010103421	SEA_PINKIEPIE_42	Lysozyme_G_x000B_GEWL	MATPMTATQIVAQLKKWGIKYKEVKSWSSHNRNAKGAWGGMNGFIWHHTGADVSAANSASYASSTLYNGL_x000B_SSLPGPLCHFGLAPDGMLYLVGWGRANHAGGGDPKVLQHVIDEDYSGQLKPTKGNSNGTDGNAHFYGVEI_x000B_MYSGSRKMTDAQYQTALKLSAAILDFHKWTEKSVIGHGEWSNDKWDPGYASGKIMNMADVRAAVKATLKA_x000B_GPKGTVPAPSKPAPTTPKPTGDTYTVKKGDTLWSISQALKVTVADLKSWNGLKSDDISIGQVLKTKKPAT_x000B_TTPKPPTVPTIPVPVPVIVPKSRETKDVIVAQAATALKAWPFISDIEKAKGLPTGLLLAVGSRETNLTNV_x000B_IGDGGNGFGVWQRD…
endolysin	Sps	Streptomyces phage Squillium;Viruses; Duplodnaviria; Heunggongvirae; Uroviricota;Caudoviricetes; Stanwilliamsviridae; Boydwoodruffvirinae;_x000B_Samistivirus.	UOW93475	SEA_SQUILLIUM_43	Lysozyme_G_x000B_GEWL	MATPMTATQIVAQLKKWGIKYKEVKSWKTHNRNSVGAWGGMNGFIWHHTGADVTAAKAGEYAGNILYNGI_x000B_SGLPGPLCHFGLAPDGMVYLVGWGRANHAGGGDPAVLNHVINEDYSSQLKPTRGNSNGTDGNAHFYGVEI_x000B_MYSGSRKMTDAQYKTALKLSAAILDFHKWTEKSVIGHGEWSNDKWDPGYASGKIMDMVKVRADIKATKAA_x000B_GPGGTTPAPKPTPTPTPTTGTYTVKKGDTLWSISQALKVTVADLKSWNGLKTDDLDIGQVLKTKKPATTT_x000B_PKPPTVPTIPVPVPVIIPKSRETKDVIVAQAAVALKAWPFISDIEKAKGLPTGLLLAVGSRETNLTNVIG_x000B_DNGNGFGVWQRDKR…
21420	Pv	Patella vulgata; Eukaryota; Metazoa; Spiralia; Lophotrochozoa; Mollusca; Gastropoda;	XP_050405798	LOC126821420	Lysozyme_G_x000B_Gastropod GEWL	VQGDSCTSHVLTGSHAGAKGIGCVKSGCCANSLQLGNLCSGSEVCCFSSNTCGGGSSAGYNCYGNVMSIH_x000B_PTGASSRTASQDGINYGGAQASYKMVDNDLAELNKRKSCYVQAGKNNCLHPAVIAAVASRETRGGKLLYS_x000B_TGGWGDNHRAWGIMQCDLHASGLGSQCTKYGWDSCAHIDMMTRVILVPYIKQVRSKHPTWSAEQQMQGGV_x000B_SAYNAGVGNVATVARMDIGTTGNDYSNDVMARAQRLISAHGW_x000B_	GTGCAAGGTGACAGCTGCACCAGTCATGTTTTGACCGGAAGTCATGCTGGAGCAAAAGGTATTGGCTGCG_x000B_TCAAGAGTGGGTGCTGTGCGAATTCACTGCAATTAGGGAATTTATGTTCCGGAAGTGAAGTCTGCTGTTT_x000B_TTCCTCAAACACGTGCGGTGGCGGATCAAGTGCTGGGTATAATTGTTATGGCAATGTTATGTCCATTCAT_x000B_CCCACTGGAGCCAGCTCAAGAACTGCTTCTCAAGATGGCATCAATTACGGAGGTGCCCAGGCATCTTATA_x000B_AAATGGTTGATAATGATTTAGCAGAGTTGAACAAAAGAAAATCGTGCTATGTACAGGCTGGAAAAAACAA_x000B_CTGTCTTCACCCAG…
gewl	Pm	Patelloida mimula;Eukaryota; Metazoa; Spiralia; Lophotrochozoa; Mollusca; Gastropoda;Patellogastropoda; Lottioidea; Lottiidae; Patelloida.	UPN66607	SNE40_009293	Lysozyme_G_x000B_Gastropod GEWL	IISAAAGDQCTSHALTSGSHKGTHGIGCVKSGCCANALQLSGLCSGSDVCCFTSDTCKGGSSSSGYNCHG_x000B_DVMKLHPTGASSRTAAQDGIHYGGAQASYKMLDNDLAELNKRKQCYVQAGKNSCVHPAVIAAVASRETRG_x000B_GKLLYRTGGWGDHHRAWGIMQCDLQASGLGSRCTQHGWDSCGHIDMMTKVILVPYMNQVKSRHSSWTAEQ_x000B_QMQGGVSAYNAGVGNVATVSRMDVGTTGNDYSNDVIARAQRLITAHGW_x000B_	GAATTATTAGTGCTGCGGCAGGTGACCAATGTACAAGTCATGCTTTAACTAGTGGTAGCCATAAAGGTAC_x000B_TCATGGTATCGGCTGTGTGAAGAGCGGTTGTTGTGCTAATGCCCTACAGCTATCCGGTTTATGTTCAGGA_x000B_TCCGATGTTTGTTGTTTCACTTCTGATACTTGCAAAGGAGGTTCATCTAGCTCGGGTTACAACTGTCATG_x000B_GAGATGTCATGAAACTTCACCCTACTGGTGCTAGTAGTAGAACTGCTGCCCAAGATGGTATACATTATGG_x000B_AGGTGCCCAAGCTTCATATAAAATGTTAGATAATGATCTAGCAGAATTAAATAAAAGAAAACAATGCTAT_x000B_GTACAAGCTGGTAA…
78614	Hr	Haliotis rubra; Eukaryota; Metazoa; Spiralia; Lophotrochozoa; Mollusca; Gastropoda; Vetigastropoda; Lepetellida; Haliotoidea; Haliotidae; Haliotis.	XP_046570326	LOC124278614	Lysozyme_G_x000B_Gastropod GEWL	MRTFLLLIVAVAAVNGDACTSHVLTGTHAGSQGVGCMKASCCANSFMVASLCSGSNVCCFSHDTCGSSSN_x000B_YNCYGDVMKLHPTGASTRTSSGLGYSGVQASNHMVDQDYAELNKRKSCYVRAGANNCIHPAVVAGVASRE_x000B_TRGGKLLYSTGGWGDHHHAWGIMQCDVYASGLGSTCERYSWDSCDHIDQMTRVILVPYIKQVKAKHPTWS_x000B_PEQQMQGGVSAYNAGVGNVATWSRLDVGTTGNDYSNDVIARAQHLIKQHGW	GATTAGAGGCCGCACCTGTTTCTTAATCAAACACTGATAGTCCTCTAAATCTAGTGCTGTTTTCTCGGCG_x000B_ACATCAATTCCAGTCATGCGAACTTTCCTTCTTTTGATCGTAGCCGTTGCTGCAGTTAATGGTGATGCCT_x000B_GTACATCGCACGTGCTGACGGGTACCCATGCGGGATCTCAGGGAGTCGGGTGTATGAAGGCGAGCTGCTG_x000B_CGCCAACAGCTTCATGGTGGCCAGTCTCTGCTCCGGAAGTAACGTCTGCTGCTTCAGCCATGACACTTGT_x000B_GGATCTTCCAGCAACTACAATTGTTATGGCGACGTGATGAAGTTACACCCAACCGGAGCCAGCACTAGAA_x000B_CGTCCTCGGGCTTG…
1764	Ls	Littorina saxatilis;Eukaryota; Metazoa; Spiralia; Lophotrochozoa; Mollusca; Gastropoda;Caenogastropoda; Littorinimorpha; Littorinoidea; Littorinidae;_x000B_Littorina.	KAK7116006	V1264_001764	Lysozyme_G_x000B_Gastropod GEWL	MLALILLSVLSVALGDQCTSHVLTSGSHSGAHGIGCVKSGCCQFGLEIGSLCAGDQVCCFTSNTCGGSSS_x000B_GGNYNCFGNFMNLHPTGSSAQTARQDGISGGGVAASQRMVANDYAELNKRKSCYVTAGNKNCVHPAVIAG_x000B_IASRETRGGSVIARTGGWGDNHHAYGIMQCDGGASGLGSTCTKYHWDSCEHIDMMVRILLVPYIKTIQHK_x000B_HSSWAPEQQLQGAVSAYNAGTGNVATFSGMDLGTTGNDYSNDVMARAQYLVSHYHW_x000B_	GTCGCCAGTCTATGTCAACCTATTTGTCTACCTGTCCGGTCGCCTGTCTATCTGATTATCTGAGTGAAGT_x000B_TGCGTTGGTGAGAGAGAGGGTCTGTATGTCCGTTCGTCTGTGTTACAGCTTGTCTGTCGGGACATCTACA_x000B_ACTGGTTGTCAGACTGTCTGTCTGTCTGAATTAAAAACAGGGTTATATCTAAATCAGGTTCTTAGTTCAA_x000B_CGTAGAACTGTGTAAAAGGTTACGAAAAGTATCGCAATTGTGGGACAAATAGGTCACTGATCAATGCAAA_x000B_ACATAGAATGGATCGATAAGCAAAAGAGTCTTTTACAGTCTGGCGCGCGCGCGTGTGTATGTGTGTGTTA_x000B_GCCTGTTATCTCAG…
29535	Pm	Pecten maximus;_x000B_Eukaryota; Metazoa; Spiralia; Lophotrochozoa; Mollusca; Bivalvia;_x000B_Autobranchia; Pteriomorphia; Pectinida; Pectinoidea; Pectinidae; Pecten.	XP_033743411	LOC117329535	Lysozyme_G_x000B_ GEWL	MPLACLQILHVTFAQTARFTMNVLAVVTLLAISTSAWAASYTCHGDVRRLHPTGEHNGGVAASNRDVDYD_x000B_YNDLRDKKSCYDQAGAAYCIQPAVIAALASRESRGGRLLHSTGGWGDHHHAYGILQCDIRYHSCTQHAWN_x000B_SCAHISQMVHEVLVPYINQVARKHPTWSSEQQLQGGIAAYNSGVGNVQTWTHLDLGTTGNDYSNDVVARA_x000B_QRLINHHGWH_x000B_	ACAGACCGCCGCTATAAATGCCCCTTGCTTGTCTGCAGATTTTACATGTGACTTTCGCCCAGACAGCTAG_x000B_ATTTACAATGAATGTCCTTGCGGTAGTCACGCTTCTTGCTATCAGCACCAGTGCTTGGGCAGCGTCATAC_x000B_ACGTGTCACGGAGACGTCAGGCGTCTACATCCTACCGGGGAACACAATGGAGGTGTCGCTGCATCCAATC_x000B_GGGACGTAGACTACGATTACAATGATCTCCGTGACAAAAAATCATGCTACGACCAGGCAGGCGCGGCCTA_x000B_CTGTATTCAACCAGCGGTGATTGCTGCCTTGGCCAGCCGAGAATCACGTGGAGGGCGTCTATTACATTCA_x000B_ACAGGAGGATGGGG…
gewl	Mg	Mytilus galloprovincialis;Eukaryota; Metazoa; Spiralia; Lophotrochozoa; Mollusca; Bivalvia;Autobranchia; Pteriomorphia; Mytilida; Mytiloidea; Mytilidae;Mytilinae; Mytilus.	AFQ35851		Lysozyme_G_x000B_ GEWL	MKTFFLLSAVIFATDAANYNCHGDVTQLHPTGMGSAYGGMAGSHQAIDQDIAEINKRKSCYVQAGAANCI_x000B_HPAVIAGLASRESRAGKLLYSTSGWGDHHNAYGIMQCDINANPLHSIHKTCTSYHWDSCAHINAMTAHVL_x000B_VPNIQGVKRKHHSWSDAQALQGGVAAYNFGLGNVQSWGGLDVGSTHNDYSNDVIARAQWLISHYHW_x000B__x000B_	ATGAAAACGTTTTTCCTTTTATCTGCTGTAATTTTTGCAACTGATGCAGCGAACTATAATTGTCATGGTG_x000B_ATGTGACACAGCTTCATCCAACAGGAATGGGCAGTGCATATGGAGGTATGGCAGGTTCGCACCAGGCTAT_x000B_TGATCAGGATATTGCTGAGATCAATAAACGAAAGTCTTGTTATGTACAAGCAGGAGCTGCGAACTGTATA_x000B_CATCCTGCAGTTATTGCTGGTCTTGCTAGTCGGGAATCTCGCGCCGGAAAGCTTTTATATAGTACAAGCG_x000B_GCTGGGGTGATCATCATAACGCATACGGTATCATGCAGTGTGACATCAATGCTAACCCACTACATAGTAT_x000B_TCATAAAACATGTA…
59246	My	Mizuhopecten yessoensis;Eukaryota; Metazoa; Spiralia; Lophotrochozoa; Mollusca; Bivalvia;Autobranchia; Pteriomorphia; Pectinida; Pectinoidea; Pectinidae;Mizuhopecten.	XP_021367087	LOC110459246	Lysozyme_G_x000B_ GEWL	MALTSLQDIRLVGQISTMNPLVIVTLLAISTGAWAASYTCHGDVRRLHPTGEHNGGVAASNHDVDYDLHD_x000B_LNNKKSCYYASGAAHCIQPSVIAALASRESRGGRLLTSTGGWGDHHHAYGILQCDIRYHSCQKYAWDSCE_x000B_HIEQMVSEVLVPYVNQVAHKHPTWSRDQQLQGGIAAYNSGVSNVQTWAHLDVGTTGNDYSNDVVARAKHL_x000B_IASHNWH_x000B_	ATAAGACATATGCTCTATGGCATTGACTAGTCTTCAGGACATTCGTCTCGTCGGCCAGATTTCAACGATG_x000B_AACCCGCTTGTGATAGTCACGCTTCTTGCTATCAGCACCGGTGCATGGGCAGCGTCATACACCTGCCATG_x000B_GTGACGTCAGACGACTCCACCCCACCGGTGAACACAATGGAGGTGTCGCTGCATCCAACCATGACGTAGA_x000B_TTACGATTTGCATGACCTGAACAACAAGAAATCTTGTTACTACGCATCAGGCGCGGCGCACTGTATCCAG_x000B_CCGTCGGTAATTGCTGCCTTGGCCAGTCGGGAATCACGTGGAGGACGTCTTCTGACGTCAACAGGAGGAT_x000B_GGGGAGACCATCAC…
LysG1	Hdi	Haliotis diversicolor; Eukaryota; Metazoa; Spiralia; Lophotrochozoa; Mollusca; Gastropoda	AOX15708		Lysozyme_G_x000B_ GEWL_x000B_	MRTFLLLTIAVAAVNGDACTSHVLTGTHAGTQGVGCMEASCCANGFMMASLCAGNDVCCFSHDSCGSSSK_x000B_YNCYGDVMKLRPTGASSRTSSGLGYSGVQASNHMVDQDYAELNKRKSCYVRAGANNCIHPAVVAGVASRE_x000B_TRGGKLLYSTGGWGDHHHAWGIMQCDVYASGLGSTCERYAWDSCDHIDQMTRIILVPYIKQVKAKHPTWS_x000B_PEQQMQGGVSAYNAGVGNVATWSHLDVGTTGNDYSNDVIARAQHLINQHGW_x000B__x000B_	GGGGAGAGCTGTTTCCCCTACTACGTTAGTTCCAGTCATGCGGACTTTCCTTCTTTTGACCATAGCCGTC_x000B_GCAGCAGTAAATGGTGATGCATGTACATCGCACGTGCTGACGGGAACCCACGCGGGGACTCAAGGCGTCG_x000B_GGTGTATGGAGGCGAGCTGCTGCGCCAACGGCTTCATGATGGCCAGTCTCTGCGCCGGAAATGACGTCTG_x000B_CTGCTTCAGCCATGACTCTTGTGGATCTTCCAGCAAATACAATTGTTACGGCGACGTGATGAAGTTACGC_x000B_CCAACTGGAGCCAGCTCAAGAACGTCCTCGGGCCTGGGGTACTCGGGTGTGCAGGCCTCCAACCATATGG_x000B_TTGACCAGGATTAC…
lyzg	Hdd	Haliotis discus discus; Eukaryota; Metazoa; Spiralia; Lophotrochozoa; Mollusca; Gastropoda;	AGQ50335		Lysozyme_G_x000B_ GEWL	MHIFLVLTAAVAAVNGDACTSHVLTGTHAGTHGVGCMKASCCADNFKLASLCSGSDVCCFSHDTCGSSSG_x000B_GNYNCYGDVMKLHPAGASARTSSGLGYSGVQASNHMVDQDYAELSKRKSCYVRAGANNCIHPAVVAGVAS_x000B_RETRGGKLLYSTGGWGDHHHAWGIMQCDVFASGLGSTCQKYAWDSCDHIDQMTRIILVPYIKQVKAKHPT_x000B_WSPEQQMQGGVSAYNAGVGNVATWAHLDVGTTGNDYSNDVIARAQHLIKQHGW_x000B__x000B_	AGCTGTTTCCTCGGCGACATATGTTCCAGCCATGCACATTTTCCTTGTCTTGACCGCAGCCGTCGCTGCC_x000B_GTTAACGGTGATGCGTGTACATCGCACGTGCTGACAGGAACGCACGCGGGAACTCATGGAGTTGGATGCA_x000B_TGAAGGCGAGCTGTTGTGCGGACAACTTCAAGTTGGCCAGTCTCTGCTCCGGAAGTGACGTCTGCTGTTT_x000B_CAGCCATGACACTTGTGGATCTTCCAGCGGCGGCAACTACAACTGCTACGGCGATGTGATGAAGTTACAC_x000B_CCCGCTGGAGCCAGTGCCAGAACATCCTCGGGCTTAGGGTACTCGGGTGTGCAGGCGTCCAATCACATGG_x000B_TGGACCAGGACTAT…
LYZg2	Cm	Conus magus;Eukaryota; Metazoa; Spiralia; Lophotrochozoa; Mollusca; Gastropoda;Caenogastropoda; Neogastropoda; Conoidea; Conidae; Conus;Pionoconus.	UMA82673		Lysozyme_G_x000B_GEWL	RRASSGSDTPCINKGGTCQYVQRQCTGQYHSNLCSGAANRRCCIPSSTSSGSSHSSGGYNCFGNFMNLHP_x000B_TGASTQTARQDRIGHGGVSASQRMVSNDINELNNRKSCYIQAGNNNCVHPAVIAGIASRESRGGAAIKRT_x000B_GGWGDNHNAYGIMQCDGGASGLGRRCTRYAWDSCEHINMMVEILLVPYIRTMQSKHPSWAREQQLQGAVS_x000B_AYNAGTGNVRTFDRMDEGTTGNDYSNDVMARAQYLVNNFRW_x000B__x000B_	CGCCGTGCCTCGTCAGGATCGGACACACCCTGTATCAACAAAGGCGGTACCTGTCAGTATGTTCAGCGCC_x000B_AGTGTACTGGACAATATCACAGCAACCTGTGTTCTGGGGCTGCCAACAGACGGTGCTGTATTCCTTCCTC_x000B_CACCTCTTCAGGCTCATCGCACAGCTCTGGCGGTTACAACTGTTTCGGGAACTTCATGAACCTGCATCCT_x000B_ACAGGAGCCAGCACCCAGACCGCCAGACAGGATCGCATCGGCCATGGAGGAGTGTCGGCTTCTCAAAGAA_x000B_TGGTATCCAACGACATTAACGAACTCAACAATCGGAAGTCCTGCTACATACAGGCCGGAAACAACAATTG_x000B_CGTGCACCCTGCAG…
Conotoxin	Cm	Conus betulinus;Eukaryota; Metazoa; Spiralia; Lophotrochozoa; Mollusca; Gastropoda;Caenogastropoda; Neogastropoda; Conoidea; Conidae; Conus;Dendroconus.	ALM87513		Lysozyme_G_x000B_GEWL	MKWVSFLVWCGLLFCVRGSDVPCRQAGGTCQHNSLYCSGSYQRNMCAGSVRRQCCIPRRASSGSSHGSGG_x000B_YNCYGNFMNLRPTGASAQTASQDGIRHGGVSASQTMVANDINELNKRKSCYIRAGNNNCVHPAVIAGIAS_x000B_RESRGGAFIERTGGWGDNHNAYGIMQCDGGASGLGELCTRYPWDSCEHINMMVEILLVRDIRTIRSKHPS_x000B_WAPEQQLQGAVSAYNAGTGNVRSFRRMDVGTTGNDYSNDVMARAQYLVNRFGW_x000B__x000B_	ATGAAGTGGGTCAGTTTCCTGGTTTGGTGTGGTCTTCTTTTCTGCGTGAGAGGTTCGGATGTTCCCTGTC_x000B_GCCAGGCGGGCGGCACCTGTCAGCACAATTCCCTGTACTGTTCTGGAAGCTACCAGCGGAACATGTGTGC_x000B_TGGGTCTGTCAGAAGACAGTGCTGCATCCCTCGCCGTGCCTCGTCAGGCTCATCGCACGGCTCTGGCGGT_x000B_TACAACTGTTACGGGAACTTCATGAACCTGCGACCTACAGGAGCCAGCGCCCAGACCGCCAGTCAGGATG_x000B_GCATCCGTCATGGAGGGGTGTCGGCTTCTCAAACAATGGTAGCCAACGACATTAACGAACTCAACAAACG_x000B_GAAGTCCTGCTACA…
85121	Se	Saccostrea echinata; Eukaryota; Metazoa; Spiralia; Lophotrochozoa; Mollusca; Bivalvia	XP_061176163	LOC133185121	Lysozyme_G_x000B_GEWL	MCVDFLLSILCLILVFNQVFSVCDITNGPSGNTGCVYSPSYSKFQAAVCLPKEKIVYSTGKHLTCRGSST_x000B_KYCWYQCTATASHGGLSACQCDPNSPSVGNSDTPNINCYFPSGDCSWFSECLTKRKPCPAVTEASRTCQK_x000B_LEKSAKEISKNGKAWVIGVIKCMQNNLVHLLYPQIRADCEKVKSILESSTKYCYTEPLVDNHFCELSWDD_x000B_IFQIDGFVGGVFSKFKRCLMTTYVPIWAKQLLFYVENYNTNELDKLAEEIAETLSQSFQWSESGVKYKTI_x000B_GPTILPTNVDSVPIRIYLYSESKNEKLVLKTIDDLKERIAEGDIATLKFKKGEIVKVTHVIGCNDPQCLS_x000B_NSFSMQTECSGIAK…	ATGTGTGTAGATTTCCTTCTTTCGATTTTATGTCTAATACTAGTTTTCAATCAAGTATTCTCGGTTTGTG_x000B_ATATAACCAATGGGCCGTCAGGGAATACAGGATGTGTTTATTCCCCATCATACTCAAAATTCCAGGCAGC_x000B_TGTTTGTTTGCCTAAAGAAAAGATCGTGTACTCCACGGGTAAACATTTGACATGTAGGGGATCTAGTACG_x000B_AAATATTGCTGGTATCAATGTACAGCAACAGCTAGTCACGGAGGACTATCGGCTTGTCAATGTGATCCAA_x000B_ATTCCCCAAGTGTGGGGAACTCGGATACACCTAATATTAACTGTTATTTTCCATCTGGAGACTGCTCGTG_x000B_GTTTTCTGAATGTT…
gewl2	Mg	Mytilus galloprovincialis;Eukaryota; Metazoa; Spiralia; Lophotrochozoa; Mollusca; Bivalvia;Autobranchia; Pteriomorphia; Mytilida; Mytiloidea; Mytilidae;Mytilinae; Mytilus.	AFQ35876		Lysozyme_G_x000B_ GEWL	MKTFLLLSAVIFATDAANYNCHGDVTQLHPTGMGSAYGGMAGSHQAIDQDIAEINKRKSCYVQAGAANCI_x000B_HPAVIAGLASRESRAGKLLYSTSGWGDHHNAYGIMQCDINANPLHSIHKTCTSYHWDSCAHINAMTAHVL_x000B_VPNIQGVKRKHHSWSDAQALQGGVAAYNFGLGNVQSWGGLDVGSTHNDYSNDVIARAQWLISHYHW_x000B__x000B_	ATGAAAACGTTTTTACTTTTATCTGCTGTAATTTTTGCAACTGATGCAGCGAACTATAATTGTCATGGTG_x000B_ATGTGACACAGCTTCATCCAACAGGAATGGGCAGTGCATATGGAGGTATGGCAGGTTCGCACCAGGCTAT_x000B_TGATCAGGATATTGCTGAGATCAATAAACGAAAGTCTTGTTATGTACAAGCAGGAGCTGCGAACTGTATA_x000B_CATCCTGCAGTTATTGCTGGTCTTGCTAGTCGGGAATCTCGCGCCGGAAAGCTTTTATATAGTACAAGCG_x000B_GCTGGGGTGATCATCATAACGCATACGGTATCATGCAGTGTGACATCAATGCTAACCCACTACATAGTAT_x000B_TCATAAAACATGTA…
